# Supplementary material for: Genomewide Association Studies for 50 Agronomic Traits in Peanut Using the ‘Reference Set’ Comprising 300 Genotypes from 48 Countries of the Semi-Arid Tropics of the World
Source: PLoS One. 2014 Aug 20;9(8):e105228. doi: 10.1371/journal.pone.0105228 (PMC4139351; doi:10.1371/journal.pone.0105228)
Supplement: Table S1 — Details on the peanut ‘reference set’ in terms of genome type, origin and biological status. This table contains list of genotypes used in this study. It also contains information on species, market types (runner or bunch), genome information, geographical region and biological status for all the genotypes. (XLS) [file pone.0105228.s001.xls]

## Sheet: Table S1
Table S1: Details on the peanut ‘reference set’ in terms of genome type, origin and biological status
S. No.	Genotype	Species	Form	Genome	Origin	Biological status
1	CSMG-84-1	Arachis hypogaea	-	AABB	SouthAsia	Cultivated
2	Gangapuri	Arachis hypogaea	-	AABB	-	Cultivated
3	ICG 10010	Arachis hypogaea	-	AABB	-	Cultivated
4	ICG 10036	Arachis hypogaea	-	AABB	SouthAmerica	Cultivated
5	ICG 10053	Arachis hypogaea	-	AABB	-	Cultivated
6	ICG 10092	Arachis hypogaea	-	AABB	SouthAfrica	Cultivated
7	ICG 10185	Arachis hypogaea	bunch	AABB	NorthAmerica	Cultivated
8	ICG 10384	Arachis hypogaea	-	AABB	WestAfrica	Cultivated
9	ICG 10474	Arachis hypogaea	-	AABB	WestAfrica	Cultivated
10	ICG 10479	Arachis hypogaea	runner	AABB	SouthAmerica	Cultivated
11	ICG 10554	Arachis hypogaea	-	AABB	SouthAmerica	Cultivated
12	ICG 10566	Arachis hypogaea	-	AABB	CentralAfrica	Cultivated
13	ICG 10701	Arachis hypogaea	-	AABB	EastAsia	Cultivated
14	ICG 10890	Arachis hypogaea	-	AABB	SouthAmerica	Cultivated
15	ICG 10920	Arachis hypogaea	-	AABB	SouthAmerica	Cultivated
16	ICG 10950	Arachis hypogaea	-	AABB	-	Cultivated
17	ICG 11088	Arachis hypogaea	-	AABB	SouthAmerica	Cultivated
18	ICG 111	Arachis hypogaea	bunch	AABB	Unknown	Cultivated
19	ICG 11109	Arachis hypogaea	runner	AABB	EastAsia	Cultivated
20	ICG 11144	Arachis hypogaea	-	AABB	SouthAmerica	Cultivated
21	ICG 11219	Arachis hypogaea	runner	AABB	NorthAmerica	Cultivated
22	ICG 11249	Arachis hypogaea	-	AABB	EastAfrica	Cultivated
23	ICG 11322	Arachis hypogaea	bunch	AABB	SouthAsia	Cultivated
24	ICG 1137	Arachis hypogaea	-	AABB	SouthAsia	Cultivated
25	ICG 11386	Arachis hypogaea	-	AABB	SouthAsia	Cultivated
26	ICG 1142	Arachis hypogaea	-	AABB	WestAfrica	Cultivated
27	ICG 11426	Arachis hypogaea	bunch	AABB	SouthAsia	Cultivated
28	ICG 11457	Arachis hypogaea	runner	AABB	SouthAsia	Cultivated
29	ICG 115	Arachis hypogaea	-	AABB	SouthAsia	Cultivated
30	ICG 11515	Arachis hypogaea	-	AABB	EastAsia	Cultivated
31	ICG 11542	Arachis hypogaea	-	AABB	EastAfrica	Cultivated
32	ICG 11550	Arachis duranensis	-	AA	SouthAmerica	Wild
33	ICG 11555	Arachis duranensis	-	AA	SouthAmerica	Wild
34	ICG 11560	Arachis chiquitana	-	PP	SouthAmerica	Wild
35	ICG 11561	Arachis cardenasii	-	AA	SouthAmerica	Wild
36	ICG 11651	Arachis hypogaea	-	AABB	EastAsia	Cultivated
37	ICG 11687	Arachis hypogaea	-	AABB	SouthAsia	Cultivated
38	ICG 118	Arachis hypogaea	-	AABB	SouthAsia	Cultivated
39	ICG 11855	Arachis hypogaea	bunch	AABB	EastAsia	Cultivated
40	ICG 11862	Arachis hypogaea	bunch	AABB	EastAsia	Cultivated
41	ICG 12000	Arachis hypogaea	bunch	AABB	WestAfrica	Cultivated
42	ICG 12189	Arachis hypogaea	-	AABB	MiddleEast	Cultivated
43	ICG 12235	Arachis hypogaea	bunch	AABB	SouthAmerica	Cultivated
44	ICG 12276	Arachis hypogaea	bunch	AABB	SouthAmerica	Cultivated
45	ICG 12370	Arachis hypogaea	runner	AABB	SouthAsia	Cultivated
46	ICG 12509	Arachis hypogaea	-	AABB	-	Cultivated
47	ICG 12625	Arachis hypogaea	-	AABB	SouthAmerica	Cultivated
48	ICG 12665	Arachis hypogaea	-	AABB	SouthAmerica	Cultivated
49	ICG 12672	Arachis hypogaea	bunch	AABB	SouthAmerica	Cultivated
50	ICG 12682	Arachis hypogaea	-	AABB	SouthAsia	Cultivated
51	ICG 12697	Arachis hypogaea	-	AABB	SouthAsia	Cultivated
52	ICG 1274	Arachis hypogaea	-	AABB	SouthEastAsia	Cultivated
53	ICG 12879	Arachis hypogaea	-	AABB	SouthEastAsia	Cultivated
54	ICG 12921	Arachis hypogaea	-	AABB	SouthAfrica	Cultivated
55	ICG 12988	Arachis hypogaea	-	AABB	SouthAsia	Cultivated
56	ICG 12991	Arachis hypogaea	-	AABB	-	Cultivated
57	ICG 13099	Arachis hypogaea	runner	AABB	Unknown	Cultivated
58	ICG 13164	Arachis cardenasii	-	AA	SouthAmerica	Wild
59	ICG 13166	Arachis cardenasii	-	AA	SouthAmerica	Wild
60	ICG 13168	Arachis villosa	-	AA	SouthAmerica	Wild
61	ICG 13177	Arachis monticola	-	AABB	SouthAmerica	Wild
62	ICG 13192	Arachis duranensis	-	AA	SouthAmerica	Wild
63	ICG 13202	Arachis duranensis	-	AA	SouthAmerica	Wild
64	ICG 13206	Arachis duranensis	-	AA	SouthAmerica	Wild
65	ICG 13210	Arachis stenosperma	-	AA	SouthAmerica	Wild
66	ICG 13218	Arachis duranensis	-	AA	SouthAmerica	Wild
67	ICG 13232	Arachis hoehnei	-	BB	SouthAmerica	Wild
68	ICG 13260	Arachis villosulicarpa	-	EX	Unknown	Wild
69	ICG 13491	Arachis hypogaea	-	AABB	CentralAfrica	Cultivated
70	ICG 13603	Arachis hypogaea	-	AABB	SouthEastAsia	Cultivated
71	ICG 13723	Arachis hypogaea	runner	AABB	WestAfrica	Cultivated
72	ICG 13787	Arachis hypogaea	bunch	AABB	WestAfrica	Cultivated
73	ICG 13856	Arachis hypogaea	-	AABB	EastAfrica	Cultivated
74	ICG 13858	Arachis hypogaea	-	AABB	EastAfrica	Cultivated
75	ICG 13895	Arachis hypogaea	-	AABB	SouthAsia	Cultivated
76	ICG 13982	Arachis hypogaea	bunch	AABB	NorthAmerica	Cultivated
77	ICG 1399	Arachis hypogaea	-	AABB	SouthAfrica	Cultivated
78	ICG 14106	Arachis hypogaea	-	AABB	MiddleEast	Cultivated
79	ICG 14118	Arachis hypogaea	-	AABB	MiddleEast	Cultivated
80	ICG 14127	Arachis hypogaea	-	AABB	MiddleEast	Cultivated
81	ICG 1415	Arachis hypogaea	-	AABB	WestAfrica	Cultivated
82	ICG 14466	Arachis hypogaea	bunch	AABB	WestAfrica	Cultivated
83	ICG 14475	Arachis hypogaea	bunch	AABB	WestAfrica	Cultivated
84	ICG 14482	Arachis hypogaea	bunch	AABB	WestAfrica	Cultivated
85	ICG 14523	Arachis hypogaea	bunch	AABB	Unknown	Cultivated
86	ICG 14630	Arachis hypogaea	-	AABB	SouthAmerica	Cultivated
87	ICG 14705	Arachis hypogaea	bunch	AABB	CentralAfrica	Cultivated
88	ICG 14710	Arachis hypogaea	-	AABB	CentralAfrica	Cultivated
89	ICG 14834	Arachis hypogaea	-	AABB	SouthAsia	Cultivated
90	ICG 1487	Arachis hypogaea	-	AABB	Unknown	Cultivated
91	ICG 14985	Arachis hypogaea	-	AABB	Unknown	Cultivated
92	ICG 15042	Arachis hypogaea	-	AABB	Unknown	Cultivated
93	ICG 1519	Arachis hypogaea	-	AABB	SouthAsia	Cultivated
94	ICG 15190	Arachis hypogaea	bunch	AABB	WestAfrica	Cultivated
95	ICG 15232	Arachis hypogaea	-	AABB	-	Cultivated
96	ICG 15233	Arachis hypogaea	-	AABB	SouthAsia	Cultivated
97	ICG 15234	Arachis hypogaea	-	AABB	SouthAsia	Cultivated
98	ICG 15236	Arachis hypogaea	-	AABB	SouthAsia	Cultivated
99	ICG 15287	Arachis hypogaea	-	AABB	SouthAmerica	Cultivated
100	ICG 15309	Arachis hypogaea	-	AABB	SouthAmerica	Cultivated
101	ICG 1534	Arachis hypogaea	-	AABB	Unknown	Cultivated
102	ICG 15405	Arachis hypogaea	-	AABB	SouthAmerica	Cultivated
103	ICG 15415	Arachis hypogaea	-	AABB	-	Cultivated
104	ICG 15419	Arachis hypogaea	-	AABB	SouthAmerica	Cultivated
105	ICG 1569	Arachis hypogaea	-	AABB	SouthAsia	Cultivated
106	ICG 163	Arachis hypogaea	runner	AABB	Unknown	Cultivated
107	ICG 1668	Arachis hypogaea	bunch	AABB	NorthAmerica	Cultivated
108	ICG 1699	Arachis hypogaea	-	AABB	SouthAmerica	Cultivated
109	ICG 1703	Arachis hypogaea	-	AABB	SouthAmerica	Cultivated
110	ICG 1711	Arachis hypogaea	-	AABB	SouthAmerica	Cultivated
111	ICG 1823	Arachis hypogaea	-	AABB	SouthAmerica	Cultivated
112	ICG 1834	Arachis hypogaea	-	AABB	EastAfrica	Cultivated
113	ICG 188	Arachis hypogaea	bunch	AABB	SouthAsia	Cultivated
114	ICG 1973	Arachis hypogaea	-	AABB	SouthAsia	Cultivated
115	ICG 2019	Arachis hypogaea	-	AABB	SouthAsia	Cultivated
116	ICG 2031	Arachis hypogaea	-	AABB	SouthAsia	Cultivated
117	ICG 2106	Arachis hypogaea	-	AABB	SouthAsia	Cultivated
118	ICG 2286	Arachis hypogaea	bunch	AABB	NorthAmerica	Cultivated
119	ICG 2381	Arachis hypogaea	runner	AABB	SouthAmerica	Cultivated
120	ICG 2511	Arachis hypogaea	runner	AABB	SouthAsia	Cultivated
121	ICG 2772	Arachis hypogaea	bunch	AABB	WestAfrica	Cultivated
122	ICG 2773	Arachis hypogaea	runner	AABB	EastAfrica	Cultivated
123	ICG 2777	Arachis hypogaea	runner	AABB	SouthAsia	Cultivated
124	ICG 2857	Arachis hypogaea	runner	AABB	SouthAmerica	Cultivated
125	ICG 2925	Arachis hypogaea	runner	AABB	SouthAsia	Cultivated
126	ICG 297	Arachis hypogaea	-	AABB	NorthAmerica	Cultivated
127	ICG 3027	Arachis hypogaea	bunch	AABB	SouthAsia	Cultivated
128	ICG 3053	Arachis hypogaea	bunch	AABB	SouthAsia	Cultivated
129	ICG 3102	Arachis hypogaea	-	AABB	SouthAsia	Cultivated
130	ICG 311	Arachis hypogaea	-	AABB	NorthAmerica	Cultivated
131	ICG 3140	Arachis hypogaea	-	AABB	-	Cultivated
132	ICG 3240	Arachis hypogaea	-	AABB	EastAfrica	Cultivated
133	ICG 3312	Arachis hypogaea	-	AABB	SouthAmerica	Cultivated
134	ICG 332	Arachis hypogaea	-	AABB	SouthAmerica	Cultivated
135	ICG 334	Arachis hypogaea	-	AABB	EastAsia	Cultivated
136	ICG 3343	Arachis hypogaea	-	AABB	SouthAsia	Cultivated
137	ICG 3421	Arachis hypogaea	-	AABB	SouthAsia	Cultivated
138	ICG 3584	Arachis hypogaea	-	AABB	SouthAsia	Cultivated
139	ICG 36	Arachis hypogaea	vulgaris	-	-	Cultivated
140	ICG 3673	Arachis hypogaea	-	AABB	EastAsia	Cultivated
141	ICG 3681	Arachis hypogaea	-	AABB	NorthAmerica	Cultivated
142	ICG 3746	Arachis hypogaea	-	AABB	SouthAmerica	Cultivated
143	ICG 3775	Arachis hypogaea	-	AABB	SouthAmerica	Cultivated
144	ICG 397	Arachis hypogaea	-	AABB	NorthAmerica	Cultivated
145	ICG 3992	Arachis hypogaea	runner	AABB	SouthAsia	Cultivated
146	ICG 405	Arachis hypogaea	-	AABB	SouthAmerica	Cultivated
147	ICG 4111	Arachis hypogaea	-	AABB	NorthAmerica	Cultivated
148	ICG 4156	Arachis hypogaea	runner	AABB	Unknown	Cultivated
149	ICG 434	Arachis hypogaea	runner	AABB	SouthAsia	Cultivated
150	ICG 4343	Arachis hypogaea	runner	AABB	SouthAsia	Cultivated
151	ICG 4389	Arachis hypogaea	runner	AABB	SouthAsia	Cultivated
152	ICG 4412	Arachis hypogaea	runner	AABB	NorthAmerica	Cultivated
153	ICG 442	Arachis hypogaea	-	AABB	NorthAmerica	Cultivated
154	ICG 4527	Arachis hypogaea	bunch	AABB	EastAfrica	Cultivated
155	ICG 4538	Arachis hypogaea	bunch	AABB	SouthAsia	Cultivated
156	ICG 4543	Arachis hypogaea	-	AABB	Unknown	Cultivated
157	ICG 4598	Arachis hypogaea	bunch	AABB	SouthAsia	Cultivated
158	ICG 4670	Arachis hypogaea	-	AABB	EastAfrica	Cultivated
159	ICG 4684	Arachis hypogaea	-	AABB	NorthAmerica	Cultivated
160	ICG 4729	Arachis hypogaea	-	AABB	EastAsia	Cultivated
161	ICG 4746	Arachis hypogaea	bunch	AABB	MiddleEast	Cultivated
162	ICG 4750	Arachis hypogaea	-	AABB	SouthAmerica	Cultivated
163	ICG 4764	--	-	-	-	Cultivated
164	ICG 4798	Arachis hypogaea	-	AABB	SouthAsia	Cultivated
165	ICG 4906	Arachis hypogaea	-	AABB	SouthAsia	Cultivated
166	ICG 4911	Arachis hypogaea	-	AABB	SouthAfrica	Cultivated
167	ICG 4955	Arachis hypogaea	-	AABB	SouthAsia	Cultivated
168	ICG 4983	Arachis diagoi (chacoensis)	-	AA	SouthAmerica	Wild
169	ICG 4998	Arachis hypogaea	runner	AABB	EastAsia	Cultivated
170	ICG 5016	Arachis hypogaea	runner	AABB	NorthAmerica	Cultivated
171	ICG 5051	Arachis hypogaea	bunch	AABB	NorthAmerica	Cultivated
172	ICG 513	Arachis hypogaea	bunch	AABB	SouthAsia	Cultivated
173	ICG 5195	Arachis hypogaea	-	AABB	EastAfrica	Cultivated
174	ICG 5221	Arachis hypogaea	-	AABB	SouthAmerica	Cultivated
175	ICG 5236	Arachis hypogaea	-	AABB	SouthAmerica	Cultivated
176	ICG 5286	Arachis hypogaea	bunch	AABB	SouthAfrica	Cultivated
177	ICG 532	Arachis hypogaea	bunch	AABB	Unknown	Cultivated
178	ICG 5327	Arachis hypogaea	bunch	AABB	NorthAmerica	Cultivated
179	ICG 5475	Arachis hypogaea	-	AABB	EastAfrica	Cultivated
180	ICG 5494	Arachis hypogaea	-	AABB	SouthEastAsia	Cultivated
181	ICG 5609	Arachis hypogaea	-	AABB	SouthAsia	Cultivated
182	ICG 5662	Arachis hypogaea	bunch	AABB	EastAsia	Cultivated
183	ICG 5663	Arachis hypogaea	bunch	AABB	EastAsia	Cultivated
184	ICG 5745	Arachis hypogaea	bunch	AABB	Caribbean	Cultivated
185	ICG 5779	Arachis hypogaea	-	AABB	SouthAsia	Cultivated
186	ICG 5827	Arachis hypogaea	runner	AABB	NorthAmerica	Cultivated
187	ICG 5891	Arachis hypogaea	bunch	AABB	SouthAsia	Cultivated
188	ICG 6022	Arachis hypogaea	-	AABB	EastAfrica	Cultivated
189	ICG 6057	Arachis hypogaea	bunch	AABB	NorthAmerica	Cultivated
190	ICG 6201	Arachis hypogaea	-	AABB	WestAfrica	Cultivated
191	ICG 6263	Arachis hypogaea	-	AABB	WestAfrica	Cultivated
192	ICG 6375	Arachis hypogaea	-	AABB	Unknown	Cultivated
193	ICG 6394	Arachis hypogaea	bunch	AABB	Unknown	Cultivated
194	ICG 6402	Arachis hypogaea	bunch	AABB	Unknown	Cultivated
195	ICG 6407	Arachis hypogaea	-	AABB	SouthAfrica	Cultivated
196	ICG 6643	Arachis hypogaea	-	AABB	Unknown	Cultivated
197	ICG 6646	Arachis hypogaea	-	AABB	Unknown	Cultivated
198	ICG 6654	Arachis hypogaea	-	AABB	Unknown	Cultivated
199	ICG 6667	Arachis hypogaea	bunch	AABB	NorthAmerica	Cultivated
200	ICG 6703	Arachis hypogaea	bunch	AABB	SouthAmerica	Cultivated
201	ICG 6766	Arachis hypogaea	bunch	AABB	NorthAmerica	Cultivated
202	ICG 6813	Arachis hypogaea	runner	AABB	WestAfrica	Cultivated
203	ICG 6888	Arachis hypogaea	-	AABB	SouthAmerica	Cultivated
204	ICG 7153	Arachis hypogaea	runner	AABB	SouthAsia	Cultivated
205	ICG 7181	Arachis hypogaea	-	AABB	SouthAsia	Cultivated
206	ICG 7190	Arachis hypogaea	-	AABB	SouthAmerica	Cultivated
207	ICG 721	Arachis hypogaea	bunch	AABB	NorthAmerica	Cultivated
208	ICG 7243	Arachis hypogaea	runner	AABB	NorthAmerica	Cultivated
209	ICG 76	Arachis hypogaea	runner	AABB	SouthAsia	Cultivated
210	ICG 7867	Arachis hypogaea	-	AABB	SouthAsia	Cultivated
211	ICG 7883	Arachis hypogaea	bunch	AABB	MiddleEast	Cultivated
212	ICG 7897	Arachis hypogaea	-	AABB	SouthAmerica	Cultivated
213	ICG 7906	Arachis hypogaea	-	AABB	SouthAfrica	Cultivated
214	ICG 7963	Arachis hypogaea	bunch	AABB	NorthAmerica	Cultivated
215	ICG 7969	Arachis hypogaea	-	AABB	SouthAfrica	Cultivated
216	ICG 8083	Arachis hypogaea	-	AABB	CentralAsia	Cultivated
217	ICG 81	Arachis hypogaea	-	AABB	Unknown	Cultivated
218	ICG 8106	Arachis hypogaea	-	AABB	SouthAmerica	Cultivated
219	ICG 8123	Arachis duranensis	-	AA	SouthAmerica	Wild
220	ICG 8124	Arachis batizocoi	-	BB	SouthAmerica	Wild
221	ICG 8125	Arachis stenosperma	-	AA	SouthAmerica	Wild
222	ICG 8135	Arachis monticola	-	AABB	SouthAmerica	Wild
223	ICG 8138	Arachis duranensis	-	AA	SouthAmerica	Wild
224	ICG 8144	Arachis villosa	-	AA	SouthAmerica	Wild
225	ICG 8164	Arachis kempff-mercadoi	-	AA	SouthAmerica	Wild
226	ICG 8190	Arachis hoehnei	-	BB	SouthAmerica	Wild
227	ICG 8195	Arachis duranensis	-	AA	SouthAmerica	Wild
228	ICG 8200	Arachis duranensis	-	AA	SouthAmerica	Wild
229	ICG 8201	Arachis duranensis	-	AA	SouthAmerica	Wild
230	ICG 8203	Arachis duranensis	-	AA	SouthAmerica	Wild
231	ICG 8205	Arachis duranensis	-	AA	SouthAmerica	Wild
232	ICG 8206	Arachis ipaensis	-	BB	SouthAmerica	Wild
233	ICG 8211	Arachis batizocoi	-	BB	SouthAmerica	Wild
234	ICG 8215	Arachis stenophylla	-	EE	SouthAmerica	Wild
235	ICG 8216	Arachis cardenasii	-	AA	SouthAmerica	Wild
236	ICG 8253	Arachis hypogaea	-	AABB	SouthAmerica	Cultivated
237	ICG 8285	Arachis hypogaea	bunch	AABB	NorthAmerica	Cultivated
238	ICG 8490	Arachis hypogaea	runner	AABB	EastAfrica	Cultivated
239	ICG 8517	Arachis hypogaea	-	AABB	SouthAmerica	Cultivated
240	ICG 8567	Arachis hypogaea	-	AABB	SouthAmerica	Cultivated
241	ICG 862	Arachis hypogaea	runner	AABB	SouthAsia	Cultivated
242	ICG 875	Arachis hypogaea	runner	AABB	SouthAsia	Cultivated
243	ICG 8751	Arachis hypogaea	-	AABB	SouthAmerica	Cultivated
244	ICG 8760	Arachis hypogaea	runner	AABB	SouthAfrica	Cultivated
245	ICG 8956	Arachis duranensis	-	AA	SouthAmerica	Wild
246	ICG 8959	Arachis kempff-mercadoi	-	AA	SouthAmerica	Wild
247	ICG 8973	Arachis paraguariensis	-	EE	SouthAmerica	Wild
248	ICG 9037	Arachis hypogaea	runner	AABB	WestAfrica	Cultivated
249	ICG 9249	Arachis hypogaea	-	AABB	SouthAfrica	Cultivated
250	ICG 928	Arachis hypogaea	runner	AABB	Unknown	Cultivated
251	ICG 9315	Arachis hypogaea	-	AABB	NorthAmerica	Cultivated
252	ICG 9362	Arachis hypogaea	bunch	AABB	EastAsia	Cultivated
253	ICG 9418	Arachis hypogaea	-	AABB	WestAfrica	Cultivated
254	ICG 9449	Arachis hypogaea	-	AABB	-	Cultivated
255	ICG 9507	Arachis hypogaea	-	AABB	SouthEastAsia	Cultivated
256	ICG 9666	Arachis hypogaea	bunch	AABB	SouthAsia	Cultivated
257	ICG 9777	Arachis hypogaea	bunch	AABB	SouthAfrica	Cultivated
258	ICG 9809	Arachis hypogaea	-	AABB	SouthAfrica	Cultivated
259	ICG 9842	Arachis hypogaea	bunch	AABB	EastAfrica	Cultivated
260	ICG 9905	Arachis hypogaea	runner	AABB	SouthAfrica	Cultivated
261	ICG 9961	Arachis hypogaea	bunch	AABB	Unknown	Cultivated
262	ICG 9987	Arachis hypogaea	-	AABB	SouthAmerica	Cultivated
263	ICGL3	Arachis hypogaea	-	AABB	SouthAsia	Cultivated
264	ICGL5	Arachis hypogaea	-	AABB	SouthAsia	Cultivated
265	ICGS 44	Arachis hypogaea	-	AABB	SouthAsia	Cultivated
266	ICGS 76	Arachis hypogaea	-	AABB	SouthAsia	Cultivated
267	ICGV 01232	Arachis hypogaea	-	AABB	SouthAsia	Cultivated
268	ICGV 01276	Arachis hypogaea	-	AABB	SouthAsia	Cultivated
269	ICGV 01328	Arachis hypogaea	-	AABB	SouthAsia	Cultivated
270	ICGV 02022	Arachis hypogaea	-	AABB	SouthAsia	Cultivated
271	ICGV 02038	Arachis hypogaea	-	AABB	SouthAsia	Cultivated
272	ICGV 02148	Arachis hypogaea	-	AABB	SouthAsia	Cultivated
273	ICGV 02189	Arachis hypogaea	-	AABB	SouthAsia	Cultivated
274	ICGV 02194	Arachis hypogaea	-	AABB	SouthAsia	Cultivated
275	ICGV 02271	Arachis hypogaea	-	AABB	-	Cultivated
276	ICGV 02276	Arachis hypogaea	-	-	SouthAsia	Cultivated
277	ICGV 02286	Arachis hypogaea	-	AABB	SouthAsia	Cultivated
278	ICGV 02290	Arachis hypogaea	-	AABB	SouthAsia	Cultivated
279	ICGV 02446	Arachis hypogaea	-	AABB	-	Cultivated
280	ICGV 86011	Arachis hypogaea	-	AABB	-	Cultivated
281	ICGV 86325	Arachis hypogaea	-	AABB	SouthAsia	Cultivated
282	ICGV 86326	Arachis hypogaea	-	AABB	-	Cultivated
283	ICGV 86590	Arachis hypogaea	-	AABB	SouthAsia	Cultivated
284	ICGV 87160	Arachis hypogaea	-	AABB	SouthAsia	Cultivated
285	ICGV 87354	Arachis hypogaea	-	AABB	SouthAsia	Cultivated
286	ICGV 87378	Arachis hypogaea	-	AABB	SouthAsia	Cultivated
287	ICGV 87921	Arachis hypogaea	-	AABB	SouthAsia	Cultivated
288	ICGV 88145	Arachis hypogaea	-	AABB	SouthAsia	Cultivated
289	ICGV 91116	Arachis hypogaea	-	AABB	SouthAsia	Cultivated
290	ICGV 91278	Arachis hypogaea	-	AABB	SouthAsia	Cultivated
291	ICGV 92206	Arachis hypogaea	-	AABB	SouthAsia	Cultivated
292	ICGV 92234	Arachis hypogaea	-	AABB	SouthAsia	Cultivated
293	ICGV 92267	Arachis hypogaea	-	AABB	SouthAsia	Cultivated
294	ICGV 93470	Arachis hypogaea	-	AABB	SouthAsia	Cultivated
295	ICGV 94169	Arachis hypogaea	-	AABB	SouthAsia	Cultivated
296	ICGV 94361	Arachis hypogaea	-	AABB	-	Cultivated
297	ICGV 95377	Arachis hypogaea	-	AABB	SouthAsia	Cultivated
298	ICGV 96466	Arachis hypogaea	-	AABB	-	Cultivated
299	ICGV 96468	Arachis hypogaea	-	AABB	SouthAsia	Cultivated
300	ICGV 97182	Arachis hypogaea	-	AABB	SouthAsia	Cultivated
301	ICGV 97183	Arachis hypogaea	-	AABB	SouthAsia	Cultivated
302	ICGV 98294	Arachis hypogaea	-	AABB	SouthAsia	Cultivated
303	ICGV 99001	Arachis hypogaea	-	AABB	SouthAsia	Cultivated
304	M13	Arachis hypogaea	-	AABB	-	Cultivated
