# Supplementary material for: Genomewide Association Studies for 50 Agronomic Traits in Peanut Using the ‘Reference Set’ Comprising 300 Genotypes from 48 Countries of the Semi-Arid Tropics of the World
Source: PLoS One. 2014 Aug 20;9(8):e105228. doi: 10.1371/journal.pone.0105228 (PMC4139351; doi:10.1371/journal.pone.0105228)
Supplement: Table S2 — Summary on phenotyping data collected on the peanut ‘reference set’. This table contains information on names of locations where phenotyping experiment was conducted. It also contains information for each trait about number of environments and locations. (XLS) [file pone.0105228.s002.xls]

## Sheet: Table S2
Table S2: Summary on phenotyping data collected on the peanut ‘reference set’
S. No.	Traits	Environments	Locations	Names of locations
Disease resistance
1	Aspergilus	1	1	Bangalore
2	Early leaf spot	4	3	Malawi (2), Mali, Senegal
3	Groundnut rosette disease	4	1	Malawi
4	Late leaf spot	7	2	Dharwad (6), Vietnam
5	Rust resistance	8	3	Dharwad (6), Tanzania, Vietnam
Oil quality
6	Iron content	3	1	Patancheru
7	Oil content	12	3	Dharwad (3), Patancheru (5), Raichur (2), Kawadimatti, Vietnam
8	Oleic / linoleic acid ratio	4	2	Dharwad (2), Patancheru (2)
9	Oleic acid	4	2	Dharwad (2), Patancheru (2)
10	Protein content	7	2	Dharwad (2), Patancheru (5)
11	Zinc content	3	1	Patancheru
Physiological traits
12	Delta 13C	2	1	Bangalore
13	Harvest Index	21	3	Patancheru (12), Niger (8), Thailand
14	Haulm weight	17	3	Patancheru (8), Niger (8), Thailand
15	Leaf dry weight	4	1	Patancheru
16	Leaf area	5	1	Patancheru
17	Leaf length	15	3	Patancheru (9), Raichur (2), Kawadimatti, Durgapura, Thailand, Vietnam
18	Leaf weight	1	1	Bangalore
19	Leaf width	15	3	Patancheru (9), Raichur (2), Kawadimatti, Durgapura, Thailand, Vietnam
20	Root / shoot ratio	1	1	Bangalore
21	Rate of water loss	6	1	Bangalore
22	Root length	2	1	Bangalore
23	Root volume	1	1	Bangalore
24	Root weight	2	1	Bangalore
25	Shelling percentage	19	8	Coimbatore (2), Dharwad, Durgapura, Patancheru (10), Jalgaon, Kawadimatti, Raichur (2), Thailand
26	SMK percentage	2	2	Dharwad, Jalgaon
27	Shoot length	2	1	Bangalore
28	Shoot weight	2	1	Bangalore
29	Sp leaf area	20	3	Patancheru (14), Bangalore (2), Coimbatore (4)
30	Total leaf area	1	1	Bangalore
31	Total leaf weight	1	1	Bangalore
32	SCMR	17	3	Patancheru 12, Coimbatore (4), Bangalore
33	Total dry matter	2	1	Bangalore
34	Total dry mass / leaf area	1	1	Bangalore
35	Days to flowering	22	10	Patancheru (10), Raichur (2), Coimbatore (2), Bangalore, Dharwad, Durgapura, Jalgaon, Kawadimatti, Niger (2), Thailand
36	Days to maturity	12	4	Patancheru (8), Jalgaon, Niger (2), Thailand
37	Emmergence	16	6	Patancheru (10), Durgapura, Jalgaon, Kawadimatti, Raichur (2), Thailand
38	First flowering	1	1	Bangalore
Yield and its components traits
39	Plant number	3	2	Patancheru (2), Dharwad
40	Plant height	17	7	Patancheru (10), Durgapura, Dharwad, Kawadimatti, Raichur (2), Thailand, Vietnam
41	Pod length	16	6	Patancheru (10), Durgapura, Jalgaon, Kawadimatti, Raichur (2), Thailand
42	Pod width	16	6	Patancheru (10), Durgapura, Jalgaon, Kawadimatti, Raichur (2), Thailand
43	Pods per plant	15	7	Patancheru (8), Durgapura, JAL, Kawadimatti, Raichur (2), Thailand, Vietnam
44	Primary branching	17	4	Patancheru (9), Durgapura, Kawadimatti, Raichur (2), Thailand, Vietnam
45	Pod weight	14	3	Patancheru (4), Niger (8), Bangalore (2)
46	Seed length	16	4	Patancheru (10), Durgapura, JAL, Kawadimatti, Raichur (2), Thailand
47	Seed weight	23	9	Patancheru (13), Durgapura, Dharwad, Coimbatore (2), Jalgaon, Kawadimatti, Raichur (2), Thailand, Vietnam
48	Seed width	16	6	ICRISAT (10), Durgapura, Jalgaon, Kawadimatti, Raichur (2), Thailand
49	Test weight	2	1	Dharwad (2)
50	Pod yield	45	17	Patancheru (18), Dharwad (3), Durgapur, Coimbatore (2), Jalgaon, Malawi (6), Mali, Senegal,Tanzania, Kawadimatti (2), Raichur (4), Thailand (2), Vietnam
	Total environments/locations	467	157
Total number of environments is the sum of all the traits evaluated in different locations and seasons. Location is the place where experiment was conducted for phenotyping specific trait(s).
