# Supplementary material for: Genomewide Association Studies for 50 Agronomic Traits in Peanut Using the ‘Reference Set’ Comprising 300 Genotypes from 48 Countries of the Semi-Arid Tropics of the World
Source: PLoS One. 2014 Aug 20;9(8):e105228. doi: 10.1371/journal.pone.0105228 (PMC4139351; doi:10.1371/journal.pone.0105228)
Supplement: Table S3 — Major allele frequency, gene diversity and PIC content of 4597 DArT loci assayed on the peanut ‘reference set’. This table contains information on major allele frequencies estimated, number of alleles scored, gene diversity calculated and polymorphic information content (PIC) calculated for each polymorphic DArT marker. (XLS) [file pone.0105228.s003.xls]

## Sheet: Table S3
Table S3: Major allele frequency, gene diversity and PIC values for 4597 DArT loci assayed on the peanut ‘reference set’
Marker	Major allele frequency	Number of alleles	Gene diversity	PIC value
gnPt-734538	0.925532	2	0.138348	0.031
gnPt-711964	0.978723	2	0.0417736	0.031
gnPt-736393	0.992908	2	0.0141089	0.03
gnPt-713694	0.996454	2	0.00706705	0.049
gnPt-736926	0.996454	2	0.00706705	0.048
gnPt-713428	0.992908	2	0.0141089	0.047
gnPt-735867	0.992908	2	0.0141089	0.05
gnPt-714284	0.992908	2	0.0141089	0.049
gnPt-585568	0.996454	2	0.00706705	0.071
gnPt-714172	0.996454	2	0.00706705	0.081
gnPt-711342	0.996454	2	0.00706705	0.08
gnPt-712540	0.996454	2	0.00706705	0.078
gnPt-734470	0.996454	2	0.00706705	0.075
gnPt-586391	0.989362	2	0.0211005	0.074
gnPt-551299	0.996454	2	0.00706705	0.073
gnPt-736353	0.989362	2	0.0211005	0.073
gnPt-584469	0.985816	2	0.0280418	0.073
gnPt-583483	0.992908	2	0.0141089	0.073
gnPt-714114	0.996454	2	0.00706705	0.073
gnPt-739199	0.996454	2	0.00706705	0.072
gnPt-739692	0.992908	2	0.0141089	0.072
gnPt-713179	0.996454	2	0.00706705	0.072
gnPt-735861	0.985816	2	0.0280418	0.072
gnPt-711631	0.985816	2	0.0280418	0.072
gnPt-584486	0.992908	2	0.0141089	0.071
gnPt-714260	0.978723	2	0.0417736	0.071
gnPt-550820	0.996454	2	0.00706705	0.071
gnPt-713161	0.992908	2	0.0141089	0.071
gnPt-735319	0.992908	2	0.0141089	0.071
gnPt-734805	0.996454	2	0.00706705	0.07
gnPt-735462	0.985816	2	0.0280418	0.07
gnPt-713700	0.989362	2	0.0211005	0.069
gnPt-734754	0.992908	2	0.0141089	0.083
gnPt-736909	0.98227	2	0.0349329	0.081
gnPt-714337	0.989362	2	0.0211005	0.081
gnPt-712944	0.992908	2	0.0141089	0.08
gnPt-734824	0.996454	2	0.00706705	0.08
gnPt-734732	0.996454	2	0.00706705	0.08
gnPt-584479	0.996454	2	0.00706705	0.08
gnPt-736941	0.989362	2	0.0211005	0.08
gnPt-736896	0.989362	2	0.0211005	0.08
gnPt-734539	0.985816	2	0.0280418	0.08
gnPt-735636	0.996454	2	0.00706705	0.08
gnPt-582428	0.985816	2	0.0280418	0.079
gnPt-736062	0.992908	2	0.0141089	0.079
gnPt-582390	0.985816	2	0.0280418	0.079
gnPt-712451	0.996454	2	0.00706705	0.079
gnPt-711615	0.985816	2	0.0280418	0.078
gnPt-714247	0.989362	2	0.0211005	0.078
gnPt-735614	0.989362	2	0.0211005	0.077
gnPt-582521	0.985816	2	0.0280418	0.077
gnPt-550725	0.996454	2	0.00706705	0.077
gnPt-551282	0.989362	2	0.0211005	0.076
gnPt-713164	0.992908	2	0.0141089	0.092
gnPt-734563	0.992908	2	0.0141089	0.092
gnPt-739052	0.985816	2	0.0280418	0.089
gnPt-712885	0.98227	2	0.0349329	0.089
gnPt-712806	0.98227	2	0.0349329	0.088
gnPt-736068	0.992908	2	0.0141089	0.088
gnPt-740266	0.996454	2	0.00706705	0.088
gnPt-713978	0.996454	2	0.00706705	0.088
gnPt-711519	0.992908	2	0.0141089	0.087
gnPt-586020	0.996454	2	0.00706705	0.087
gnPt-551902	0.996454	2	0.00706705	0.087
gnPt-740300	0.992908	2	0.0141089	0.086
gnPt-735019	0.971631	2	0.0553041	0.086
gnPt-735835	0.996454	2	0.00706705	0.086
gnPt-736816	0.992908	2	0.0141089	0.085
gnPt-735071	0.992908	2	0.0141089	0.085
gnPt-711539	0.992908	2	0.0141089	0.085
gnPt-713192	0.992908	2	0.0141089	0.085
gnPt-735373	0.992908	2	0.0141089	0.084
gnPt-739400	0.989362	2	0.0211005	0.084
gnPt-736915	0.992908	2	0.0141089	0.083
gnPt-735073	0.996454	2	0.00706705	0.083
gnPt-737427	0.996454	2	0.00706705	0.083
gnPt-584386	0.996454	2	0.00706705	0.083
gnPt-584438	0.992908	2	0.0141089	0.083
gnPt-713615	0.989362	2	0.0211005	0.083
gnPt-735324	0.985816	2	0.0280418	0.083
gnPt-714407	0.996454	2	0.00706705	0.082
gnPt-713133	0.996454	2	0.00706705	0.082
gnPt-736879	0.98227	2	0.0349329	0.082
gnPt-736030	0.996454	2	0.00706705	0.081
gnPt-737016	0.971631	2	0.0553041	0.098
gnPt-713822	0.996454	2	0.00706705	0.097
gnPt-713154	0.996454	2	0.00706705	0.097
gnPt-550156	0.992908	2	0.0141089	0.097
gnPt-739930	0.992908	2	0.0141089	0.096
gnPt-735402	0.98227	2	0.0349329	0.094
gnPt-711640	0.996454	2	0.00706705	0.093
gnPt-711452	0.996454	2	0.00706705	0.093
gnPt-740399	0.989362	2	0.0211005	0.093
gnPt-736516	0.989362	2	0.0211005	0.093
gnPt-735932	0.985816	2	0.028067	0.092
gnPt-713904	0.992908	2	0.0140838	0.092
gnPt-712877	0.985816	2	0.028067	0.092
gnPt-736014	0.992908	2	0.0140838	0.092
gnPt-711571	0.985816	2	0.028067	0.092
gnPt-711406	0.989362	2	0.0211005	0.092
gnPt-736710	0.98227	2	0.0349831	0.091
gnPt-739970	0.98227	2	0.0349831	0.091
gnPt-711559	0.985816	2	0.028067	0.091
gnPt-735199	0.978723	2	0.041849	0.091
gnPt-711668	0.985816	2	0.028067	0.091
gnPt-734755	0.985816	2	0.028067	0.09
gnPt-736575	0.946809	2	0.101378	0.09
gnPt-582490	0.989362	2	0.0211005	0.09
gnPt-740413	0.992908	2	0.0140838	0.09
gnPt-737092	0.992908	2	0.0140838	0.089
gnPt-736826	0.992908	2	0.0140838	0.089
gnPt-736596	0.989362	2	0.0211005	0.088
gnPt-737175	0.992908	2	0.0140838	0.088
gnPt-712541	0.989362	2	0.0211005	0.103
gnPt-585734	0.989362	2	0.0211005	0.103
gnPt-711689	0.98227	2	0.0349831	0.103
gnPt-711969	0.992908	2	0.0140838	0.102
gnPt-713494	0.98227	2	0.0349831	0.101
gnPt-740357	0.98227	2	0.0349831	0.099
gnPt-740051	0.992908	2	0.0140838	0.098
gnPt-739485	0.98227	2	0.0349831	0.098
gnPt-735990	0.98227	2	0.0349831	0.098
gnPt-735305	0.992908	2	0.0140838	0.098
gnPt-737201	0.985816	2	0.028067	0.097
gnPt-737421	0.985816	2	0.028067	0.097
gnPt-739888	0.975177	2	0.0486646	0.096
gnPt-735036	0.985816	2	0.028067	0.094
gnPt-712606	0.992908	2	0.0140838	0.11
gnPt-713646	0.989362	2	0.0211005	0.108
gnPt-740040	0.992908	2	0.0140838	0.107
gnPt-550961	0.989362	2	0.0211005	0.106
gnPt-713652	0.992908	2	0.0140838	0.106
gnPt-734936	0.985816	2	0.028067	0.105
gnPt-585583	0.989362	2	0.0211005	0.105
gnPt-583282	0.985816	2	0.028067	0.105
gnPt-551740	0.992908	2	0.0140838	0.105
gnPt-711696	0.985816	2	0.028067	0.105
gnPt-736206	0.98227	2	0.0349831	0.104
gnPt-735822	0.992908	2	0.0140838	0.104
gnPt-712992	0.989362	2	0.0211005	0.103
gnPt-712405	0.989362	2	0.0211005	0.103
gnPt-582369	0.960993	2	0.0754238	0.103
gnPt-713119	0.98227	2	0.0349831	0.103
gnPt-713368	0.992908	2	0.0140838	0.103
gnPt-735315	0.978723	2	0.041849	0.103
gnPt-735883	0.992908	2	0.0140838	0.103
gnPt-714391	0.978723	2	0.041849	0.103
gnPt-736960	0.989362	2	0.0211005	0.103
gnPt-735575	0.985816	2	0.028067	0.102
gnPt-712399	0.989362	2	0.0211005	0.102
gnPt-713308	0.992908	2	0.0140838	0.102
gnPt-739579	0.978723	2	0.041849	0.101
gnPt-712432	0.985816	2	0.028067	0.119
gnPt-734748	0.992908	2	0.0140838	0.115
gnPt-740258	0.978723	2	0.041849	0.115
gnPt-735884	0.992908	2	0.0140838	0.114
gnPt-585659	0.985816	2	0.028067	0.113
gnPt-713073	0.989362	2	0.0211005	0.113
gnPt-713659	0.992908	2	0.0140838	0.113
gnPt-582850	0.98227	2	0.0349831	0.113
gnPt-585778	0.98227	2	0.0349831	0.113
gnPt-740186	0.98227	2	0.0349831	0.112
gnPt-739035	0.992908	2	0.0140838	0.112
gnPt-585016	0.989362	2	0.0211005	0.111
gnPt-711639	0.992908	2	0.0140838	0.111
gnPt-714155	0.964539	2	0.0688094	0.111
gnPt-736344	0.989362	2	0.0211005	0.111
gnPt-736562	0.992908	2	0.0140838	0.111
gnPt-739767	0.989362	2	0.0211005	0.111
gnPt-739110	0.989362	2	0.0211005	0.109
gnPt-713329	0.992908	2	0.0140838	0.109
gnPt-711597	0.989362	2	0.0211005	0.109
gnPt-714160	0.98227	2	0.0349831	0.109
gnPt-739217	0.98227	2	0.0349831	0.108
gnPt-713905	0.985816	2	0.028067	0.108
gnPt-586608	0.93617	2	0.120316	0.108
gnPt-713878	0.98227	2	0.0349831	0.108
gnPt-739931	0.975177	2	0.0487149	0.107
gnPt-550133	0.978723	2	0.0418742	0.107
gnPt-734381	0.98227	2	0.0349831	0.131
gnPt-712493	0.989362	2	0.0210502	0.129
gnPt-736151	0.98227	2	0.0349831	0.126
gnPt-713925	0.989362	2	0.0210502	0.121
gnPt-712109	0.989362	2	0.0210502	0.12
gnPt-586317	0.985816	2	0.0280418	0.12
gnPt-735817	0.98227	2	0.0349831	0.12
gnPt-583326	0.989362	2	0.0210502	0.119
gnPt-734905	0.985816	2	0.0280418	0.119
gnPt-582316	0.989362	2	0.0210502	0.118
gnPt-584915	0.985816	2	0.0280418	0.118
gnPt-739059	0.98227	2	0.0349831	0.118
gnPt-586712	0.985816	2	0.0280418	0.117
gnPt-713320	0.985816	2	0.0280418	0.117
gnPt-736470	0.989362	2	0.0210502	0.116
gnPt-740475	0.98227	2	0.0349831	0.116
gnPt-714198	0.98227	2	0.0349831	0.116
gnPt-584992	0.989362	2	0.0210502	0.115
gnPt-739733	0.98227	2	0.0349831	0.115
gnPt-739687	0.989362	2	0.0210502	0.115
gnPt-712445	0.975177	2	0.0487149	0.115
gnPt-711954	0.985816	2	0.0280418	0.115
gnPt-736689	0.989362	2	0.0210502	0.115
gnPt-735048	0.985816	2	0.0280418	0.115
gnPt-551224	0.989362	2	0.0210502	0.114
gnPt-734507	0.98227	2	0.0349831	0.114
gnPt-737213	0.964539	2	0.0689352	0.114
gnPt-713270	0.978723	2	0.0418742	0.114
gnPt-712392	0.989362	2	0.0210502	0.114
gnPt-583856	0.985816	2	0.0280418	0.114
gnPt-584396	0.989362	2	0.0210502	0.114
gnPt-739838	0.985816	2	0.0280418	0.114
gnPt-712146	0.98227	2	0.0349831	0.114
gnPt-584969	0.98227	2	0.0349831	0.114
gnPt-734794	0.989362	2	0.0210502	0.114
gnPt-712640	0.939716	2	0.114355	0.114
gnPt-739603	0.985816	2	0.0280418	0.114
gnPt-740106	0.989362	2	0.0210502	0.137
gnPt-583999	0.989362	2	0.0210502	0.126
gnPt-586320	0.975177	2	0.0487149	0.126
gnPt-734404	0.98227	2	0.0349831	0.125
gnPt-712952	0.950355	2	0.0951914	0.124
gnPt-551169	0.989362	2	0.0210502	0.124
gnPt-714086	0.98227	2	0.0349831	0.124
gnPt-714282	0.985816	2	0.0280418	0.124
gnPt-734778	0.985816	2	0.0280418	0.124
gnPt-711818	0.985816	2	0.0280418	0.123
gnPt-734845	0.985816	2	0.0280418	0.123
gnPt-714183	0.98227	2	0.0349831	0.122
gnPt-582973	0.985816	2	0.0280418	0.122
gnPt-735287	0.985816	2	0.0280418	0.122
gnPt-739287	0.989362	2	0.0210502	0.122
gnPt-713600	0.932624	2	0.12688	0.122
gnPt-735188	0.989362	2	0.0210502	0.122
gnPt-712309	0.978723	2	0.0418742	0.122
gnPt-713440	0.98227	2	0.0349831	0.122
gnPt-737256	0.985816	2	0.0280418	0.122
gnPt-583161	0.978723	2	0.0418742	0.121
gnPt-714038	0.925532	2	0.139203	0.121
gnPt-736715	0.98227	2	0.0349831	0.121
gnPt-711896	0.929078	2	0.133067	0.121
gnPt-735760	0.98227	2	0.0349831	0.121
gnPt-740230	0.978723	2	0.0418742	0.121
gnPt-713196	0.968085	2	0.0622454	0.121
gnPt-735742	0.985816	2	0.0280418	0.121
gnPt-739910	0.989362	2	0.0210502	0.121
gnPt-735898	0.98227	2	0.0349831	0.12
gnPt-714092	0.985816	2	0.0280418	0.12
gnPt-713571	0.985816	2	0.0280418	0.12
gnPt-737437	0.971631	2	0.0555053	0.12
gnPt-713527	0.989362	2	0.0210502	0.12
gnPt-584873	0.978723	2	0.0418742	0.12
gnPt-737366	0.98227	2	0.0349831	0.12
gnPt-714307	0.98227	2	0.0349831	0.12
gnPt-714060	0.91844	2	0.151325	0.12
gnPt-713960	0.98227	2	0.0349831	0.12
gnPt-712905	0.975177	2	0.0487149	0.12
gnPt-714070	0.98227	2	0.0349831	0.12
gnPt-712512	0.98227	2	0.0349831	0.12
gnPt-735818	0.989362	2	0.0210502	0.12
gnPt-712466	0.98227	2	0.0349831	0.12
gnPt-737230	0.946809	2	0.10163	0.12
gnPt-736777	0.989362	2	0.0210502	0.12
gnPt-551504	0.985816	2	0.0280418	0.12
gnPt-736161	0.985816	2	0.0280418	0.12
gnPt-712845	0.975177	2	0.0487149	0.12
gnPt-735753	0.989362	2	0.0210502	0.12
gnPt-736873	0.989362	2	0.0210502	0.12
gnPt-736175	0.975177	2	0.0487149	0.12
gnPt-713891	0.985816	2	0.0280418	0.12
gnPt-712318	0.98227	2	0.0349831	0.12
gnPt-711729	0.989362	2	0.0210502	0.12
gnPt-712667	0.985816	2	0.0280418	0.12
gnPt-736528	0.985816	2	0.0280418	0.139
gnPt-735253	0.985816	2	0.0280418	0.133
gnPt-740019	0.989362	2	0.0210502	0.133
gnPt-582323	0.978723	2	0.0418742	0.131
gnPt-712310	0.978723	2	0.0418742	0.13
gnPt-737099	0.978723	2	0.0418742	0.13
gnPt-714300	0.98227	2	0.0349831	0.13
gnPt-583098	0.978723	2	0.0418742	0.13
gnPt-737374	0.964539	2	0.0689352	0.129
gnPt-583069	0.985816	2	0.0280418	0.129
gnPt-550111	0.971631	2	0.0555053	0.128
gnPt-585910	0.985816	2	0.0280418	0.128
gnPt-713209	0.985816	2	0.0280418	0.128
gnPt-711447	0.989362	2	0.0210502	0.128
gnPt-585153	0.989362	2	0.0210502	0.127
gnPt-584085	0.985816	2	0.0280418	0.127
gnPt-734687	0.985816	2	0.0280418	0.127
gnPt-712023	0.985816	2	0.0280418	0.127
gnPt-585189	0.985816	2	0.0280418	0.127
gnPt-739874	0.879433	2	0.214401	0.126
gnPt-740321	0.911348	2	0.163246	0.126
gnPt-582863	0.975177	2	0.0487149	0.126
gnPt-583073	0.98227	2	0.0349329	0.126
gnPt-713920	0.978723	2	0.041849	0.126
gnPt-712320	0.978723	2	0.041849	0.126
gnPt-582379	0.985816	2	0.0279664	0.146
gnPt-734500	0.985816	2	0.0279664	0.145
gnPt-551807	0.975177	2	0.0487149	0.144
gnPt-736448	0.985816	2	0.0279664	0.14
gnPt-586495	0.98227	2	0.0349329	0.138
gnPt-583363	0.985816	2	0.0279664	0.137
gnPt-582360	0.98227	2	0.0349329	0.136
gnPt-736269	0.978723	2	0.041849	0.136
gnPt-584585	0.98227	2	0.0349329	0.135
gnPt-583572	0.985816	2	0.0279664	0.134
gnPt-582538	0.98227	2	0.0349329	0.134
gnPt-583070	0.98227	2	0.0349329	0.134
gnPt-740422	0.985816	2	0.0279664	0.134
gnPt-736377	0.975177	2	0.0487149	0.134
gnPt-713495	0.985816	2	0.0279664	0.134
gnPt-736450	0.98227	2	0.0349329	0.133
gnPt-583265	0.98227	2	0.0349329	0.133
gnPt-713738	0.98227	2	0.0349329	0.133
gnPt-712993	0.978723	2	0.041849	0.133
gnPt-711595	0.98227	2	0.0349329	0.133
gnPt-736875	0.978723	2	0.041849	0.132
gnPt-737365	0.975177	2	0.0487149	0.151
gnPt-550745	0.985816	2	0.0279664	0.151
gnPt-551926	0.98227	2	0.0349329	0.15
gnPt-550099	0.975177	2	0.0487149	0.149
gnPt-585571	0.98227	2	0.0349329	0.149
gnPt-585906	0.978723	2	0.041849	0.148
gnPt-585770	0.985816	2	0.0279664	0.148
gnPt-582640	0.975177	2	0.0487149	0.147
gnPt-734454	0.975177	2	0.0487149	0.145
gnPt-582834	0.975177	2	0.0487149	0.144
gnPt-740274	0.978723	2	0.041849	0.144
gnPt-740165	0.978723	2	0.041849	0.144
gnPt-737383	0.98227	2	0.0349329	0.143
gnPt-584986	0.985816	2	0.0279664	0.143
gnPt-549818	0.985816	2	0.0279664	0.143
gnPt-583643	0.985816	2	0.0279664	0.142
gnPt-584470	0.978723	2	0.041849	0.142
gnPt-740456	0.985816	2	0.0279664	0.14
gnPt-551362	0.975177	2	0.0487149	0.14
gnPt-549732	0.985816	2	0.0279664	0.14
gnPt-736618	0.978723	2	0.041849	0.14
gnPt-713282	0.98227	2	0.0349329	0.14
gnPt-713964	0.978723	2	0.041849	0.14
gnPt-711658	0.975177	2	0.0487149	0.14
gnPt-585239	0.985816	2	0.0279664	0.14
gnPt-735874	0.968085	2	0.0622957	0.139
gnPt-735091	0.975177	2	0.0487149	0.139
gnPt-736043	0.98227	2	0.0349329	0.139
gnPt-734791	0.98227	2	0.0349329	0.139
gnPt-585592	0.968085	2	0.0622957	0.139
gnPt-550294	0.985816	2	0.0279664	0.138
gnPt-713721	0.98227	2	0.0349329	0.163
gnPt-550763	0.978723	2	0.041849	0.162
gnPt-739950	0.98227	2	0.0349329	0.161
gnPt-713177	0.975177	2	0.0487149	0.158
gnPt-734903	0.985816	2	0.0279664	0.158
gnPt-735532	0.978723	2	0.041849	0.158
gnPt-735624	0.978723	2	0.041849	0.156
gnPt-586285	0.985816	2	0.0279664	0.154
gnPt-737238	0.985816	2	0.0279664	0.153
gnPt-739483	0.978723	2	0.041849	0.153
gnPt-550571	0.968085	2	0.0622957	0.153
gnPt-584190	0.975177	2	0.0487149	0.152
gnPt-550454	0.978723	2	0.041849	0.151
gnPt-739399	0.985816	2	0.0279664	0.151
gnPt-736096	0.98227	2	0.0349329	0.15
gnPt-583370	0.985816	2	0.0279664	0.149
gnPt-583332	0.978723	2	0.041849	0.149
gnPt-583153	0.98227	2	0.0349329	0.149
gnPt-736953	0.975177	2	0.0487149	0.149
gnPt-549934	0.971631	2	0.0555304	0.148
gnPt-586259	0.975177	2	0.0487149	0.147
gnPt-711650	0.98227	2	0.0349329	0.146
gnPt-739306	0.98227	2	0.0349329	0.146
gnPt-734990	0.98227	2	0.0349329	0.146
gnPt-739223	0.98227	2	0.0349329	0.145
gnPt-714205	0.98227	2	0.0349329	0.145
gnPt-549995	0.98227	2	0.0349329	0.144
gnPt-585582	0.978723	2	0.041849	0.144
gnPt-740108	0.914894	2	0.157739	0.144
gnPt-713168	0.932624	2	0.127182	0.144
gnPt-713572	0.93617	2	0.120919	0.174
gnPt-714075	0.904255	2	0.175469	0.173
gnPt-739966	0.911348	2	0.163699	0.168
gnPt-585853	0.960993	2	0.0756753	0.167
gnPt-734839	0.929078	2	0.133394	0.162
gnPt-714120	0.91844	2	0.151728	0.161
gnPt-736587	0.93617	2	0.120919	0.161
gnPt-584791	0.93617	2	0.120919	0.16
gnPt-736547	0.875887	2	0.220537	0.16
gnPt-735646	0.87234	2	0.225944	0.159
gnPt-739376	0.893617	2	0.192747	0.158
gnPt-550198	0.975177	2	0.0486646	0.158
gnPt-713856	0.978723	2	0.0417736	0.158
gnPt-739973	0.975177	2	0.0486646	0.158
gnPt-550692	0.978723	2	0.0417736	0.157
gnPt-586385	0.978723	2	0.0417736	0.157
gnPt-584538	0.975177	2	0.0486646	0.155
gnPt-736893	0.975177	2	0.0486646	0.154
gnPt-583667	0.98227	2	0.0348323	0.154
gnPt-740065	0.98227	2	0.0348323	0.154
gnPt-583101	0.946809	2	0.101982	0.153
gnPt-551612	0.978723	2	0.0417736	0.153
gnPt-582631	0.98227	2	0.0348323	0.153
gnPt-550087	0.98227	2	0.0348323	0.151
gnPt-583004	0.971631	2	0.0555053	0.15
gnPt-736015	0.978723	2	0.0417736	0.175
gnPt-736593	0.98227	2	0.0348323	0.174
gnPt-737434	0.98227	2	0.0348323	0.174
gnPt-736091	0.98227	2	0.0348323	0.173
gnPt-736568	0.978723	2	0.0417736	0.172
gnPt-583910	0.98227	2	0.0348323	0.171
gnPt-735529	0.978723	2	0.0417736	0.169
gnPt-735306	0.98227	2	0.0348323	0.169
gnPt-735905	0.978723	2	0.0417736	0.168
gnPt-736591	0.98227	2	0.0348323	0.168
gnPt-736483	0.957447	2	0.0823651	0.168
gnPt-735016	0.975177	2	0.0486646	0.167
gnPt-739636	0.975177	2	0.0486646	0.167
gnPt-737054	0.971631	2	0.0555053	0.166
gnPt-737303	0.98227	2	0.0348323	0.166
gnPt-735525	0.975177	2	0.0486646	0.166
gnPt-734826	0.98227	2	0.0348323	0.165
gnPt-734389	0.978723	2	0.0417736	0.165
gnPt-582988	0.978723	2	0.0417736	0.165
gnPt-739355	0.975177	2	0.0486646	0.164
gnPt-740499	0.98227	2	0.0348323	0.164
gnPt-740074	0.978723	2	0.0417736	0.163
gnPt-735846	0.98227	2	0.0348323	0.163
gnPt-739864	0.98227	2	0.0348323	0.163
gnPt-736078	0.978723	2	0.0417736	0.163
gnPt-713705	0.98227	2	0.0348323	0.162
gnPt-735526	0.978723	2	0.0417736	0.162
gnPt-584596	0.98227	2	0.0348323	0.162
gnPt-735976	0.978723	2	0.0417736	0.161
gnPt-737373	0.975177	2	0.0486646	0.161
gnPt-582646	0.98227	2	0.0348323	0.16
gnPt-582804	0.978723	2	0.0417736	0.159
gnPt-585772	0.978723	2	0.0417736	0.158
gnPt-736133	0.98227	2	0.0348323	0.157
gnPt-713004	0.975177	2	0.0486646	0.157
gnPt-585996	0.960993	2	0.0757256	0.157
gnPt-740168	0.98227	2	0.0348323	0.157
gnPt-739208	0.957447	2	0.0823651	0.157
gnPt-586784	0.978723	2	0.0417736	0.156
gnPt-739214	0.98227	2	0.0348323	0.156
gnPt-739264	0.975177	2	0.0486646	0.183
gnPt-713992	0.978723	2	0.0417736	0.181
gnPt-713258	0.98227	2	0.0348323	0.181
gnPt-712388	0.968085	2	0.0622957	0.18
gnPt-735538	0.971631	2	0.0555053	0.179
gnPt-735069	0.978723	2	0.0417736	0.179
gnPt-735592	0.978723	2	0.0417736	0.179
gnPt-736264	0.975177	2	0.0486646	0.178
gnPt-734757	0.975177	2	0.0486646	0.178
gnPt-740166	0.978723	2	0.0417736	0.177
gnPt-712830	0.98227	2	0.0348323	0.176
gnPt-737182	0.978723	2	0.0417736	0.176
gnPt-734970	0.978723	2	0.0417736	0.176
gnPt-736361	0.968085	2	0.0622957	0.176
gnPt-735978	0.975177	2	0.0486646	0.176
gnPt-714153	0.960993	2	0.0757256	0.175
gnPt-713750	0.978723	2	0.0417736	0.175
gnPt-736716	0.971631	2	0.0555053	0.175
gnPt-713774	0.98227	2	0.0348323	0.175
gnPt-736193	0.98227	2	0.0348323	0.175
gnPt-735952	0.975177	2	0.0486646	0.174
gnPt-736805	0.964539	2	0.0690358	0.174
gnPt-736720	0.975177	2	0.0486646	0.174
gnPt-735868	0.98227	2	0.0348323	0.174
gnPt-736997	0.98227	2	0.0348323	0.174
gnPt-737259	0.98227	2	0.0348323	0.174
gnPt-711428	0.978723	2	0.0417736	0.174
gnPt-584579	0.943262	2	0.10842	0.174
gnPt-734704	0.975177	2	0.0486646	0.173
gnPt-735005	0.971631	2	0.0555053	0.173
gnPt-582928	0.971631	2	0.0555053	0.173
gnPt-551215	0.98227	2	0.0348323	0.173
gnPt-736882	0.978723	2	0.0417736	0.173
gnPt-712834	0.978723	2	0.0417736	0.173
gnPt-734940	0.978723	2	0.0417736	0.173
gnPt-734590	0.98227	2	0.0348323	0.173
gnPt-736881	0.968085	2	0.0622957	0.173
gnPt-737085	0.98227	2	0.0348323	0.173
gnPt-736428	0.98227	2	0.0348323	0.173
gnPt-736951	0.971631	2	0.0555053	0.173
gnPt-740099	0.978723	2	0.0417736	0.173
gnPt-713637	0.971631	2	0.0555053	0.172
gnPt-736905	0.978723	2	0.0417736	0.172
gnPt-584886	0.98227	2	0.0348323	0.172
gnPt-735410	0.968085	2	0.0622957	0.172
gnPt-585051	0.978723	2	0.0417736	0.172
gnPt-714360	0.98227	2	0.0348323	0.172
gnPt-737142	0.975177	2	0.0486646	0.172
gnPt-713395	0.978723	2	0.0417736	0.171
gnPt-735285	0.975177	2	0.0486646	0.171
gnPt-711580	0.968085	2	0.0622957	0.171
gnPt-736153	0.897163	2	0.187541	0.171
gnPt-736351	0.921986	2	0.145994	0.171
gnPt-736521	0.939716	2	0.114808	0.171
gnPt-737417	0.929078	2	0.13367	0.171
gnPt-735277	0.904255	2	0.175922	0.17
gnPt-736632	0.893617	2	0.193275	0.17
gnPt-740276	0.911348	2	0.164101	0.17
gnPt-737347	0.904255	2	0.175922	0.17
gnPt-739972	0.914894	2	0.158116	0.17
gnPt-737004	0.897163	2	0.187541	0.17
gnPt-550716	0.861702	2	0.242619	0.17
gnPt-737379	0.886525	2	0.204592	0.17
gnPt-735702	0.978723	2	0.0416478	0.17
gnPt-550717	0.978723	2	0.0416478	0.17
gnPt-740138	0.978723	2	0.0416478	0.17
gnPt-737288	0.978723	2	0.0416478	0.169
gnPt-736906	0.978723	2	0.0416478	0.169
gnPt-736946	0.978723	2	0.0416478	0.169
gnPt-713773	0.978723	2	0.0416478	0.169
gnPt-734397	0.978723	2	0.0416478	0.169
gnPt-737262	0.978723	2	0.0416478	0.169
gnPt-714253	0.971631	2	0.0554298	0.169
gnPt-551792	0.978723	2	0.0416478	0.169
gnPt-734759	0.971631	2	0.0554298	0.169
gnPt-739489	0.975177	2	0.048564	0.169
gnPt-713187	0.971631	2	0.0554298	0.168
gnPt-551526	0.975177	2	0.048564	0.168
gnPt-736333	0.971631	2	0.0554298	0.168
gnPt-734960	0.971631	2	0.0554298	0.167
gnPt-585338	0.975177	2	0.048564	0.167
gnPt-551434	0.971631	2	0.0554298	0.167
gnPt-736140	0.971631	2	0.0554298	0.167
gnPt-739596	0.975177	2	0.048564	0.167
gnPt-735927	0.975177	2	0.048564	0.167
gnPt-713984	0.978723	2	0.0416478	0.167
gnPt-737277	0.978723	2	0.0416478	0.167
gnPt-736729	0.975177	2	0.048564	0.166
gnPt-713636	0.978723	2	0.0416478	0.166
gnPt-584655	0.978723	2	0.0416478	0.165
gnPt-584408	0.978723	2	0.0416478	0.165
gnPt-739494	0.975177	2	0.048564	0.165
gnPt-582347	0.971631	2	0.0554298	0.164
gnPt-582766	0.978723	2	0.0416478	0.164
gnPt-551294	0.978723	2	0.0416478	0.164
gnPt-713280	0.975177	2	0.048564	0.164
gnPt-586781	0.968085	2	0.0622454	0.163
gnPt-551442	0.953901	2	0.0890046	0.163
gnPt-584529	0.964539	2	0.0690106	0.163
gnPt-551287	0.960993	2	0.0757256	0.163
gnPt-737001	0.964539	2	0.0690106	0.162
gnPt-551864	0.953901	2	0.0890046	0.162
gnPt-736546	0.968085	2	0.0622454	0.162
gnPt-739253	0.968085	2	0.0622454	0.162
gnPt-735725	0.953901	2	0.0890046	0.2
gnPt-712060	0.929078	2	0.133897	0.194
gnPt-713555	0.953901	2	0.0890046	0.192
gnPt-734926	0.929078	2	0.133897	0.189
gnPt-739743	0.932624	2	0.127634	0.188
gnPt-549743	0.964539	2	0.0690106	0.188
gnPt-737408	0.968085	2	0.0622454	0.188
gnPt-735796	0.960993	2	0.0757256	0.188
gnPt-736661	0.964539	2	0.0690106	0.188
gnPt-735800	0.932624	2	0.127634	0.187
gnPt-734453	0.960993	2	0.0757256	0.186
gnPt-711608	0.91844	2	0.152382	0.186
gnPt-736414	0.904255	2	0.176324	0.186
gnPt-713961	0.91844	2	0.152382	0.186
gnPt-735627	0.858156	2	0.248579	0.185
gnPt-736579	0.861702	2	0.243323	0.185
gnPt-735259	0.882979	2	0.210729	0.184
gnPt-735284	0.957447	2	0.0823651	0.184
gnPt-736914	0.960993	2	0.0756753	0.184
gnPt-736640	0.971631	2	0.0553041	0.184
gnPt-734752	0.964539	2	0.0689352	0.184
gnPt-734768	0.836879	2	0.27906	0.183
gnPt-584394	0.975177	2	0.0484131	0.183
gnPt-736713	0.975177	2	0.0484131	0.183
gnPt-737264	0.971631	2	0.0553041	0.183
gnPt-712854	0.975177	2	0.0484131	0.183
gnPt-713238	0.971631	2	0.0553041	0.183
gnPt-713419	0.975177	2	0.0484131	0.182
gnPt-734456	0.971631	2	0.0553041	0.182
gnPt-734942	0.975177	2	0.0484131	0.182
gnPt-735894	0.971631	2	0.0553041	0.182
gnPt-714142	0.975177	2	0.0484131	0.182
gnPt-713609	0.971631	2	0.0553041	0.182
gnPt-713093	0.964539	2	0.0689352	0.182
gnPt-736845	0.971631	2	0.0553041	0.182
gnPt-734813	0.975177	2	0.0484131	0.182
gnPt-713655	0.971631	2	0.0553041	0.181
gnPt-713575	0.975177	2	0.0484131	0.181
gnPt-734896	0.975177	2	0.0484131	0.181
gnPt-735921	0.975177	2	0.0484131	0.181
gnPt-713537	0.975177	2	0.0484131	0.181
gnPt-714173	0.975177	2	0.0484131	0.181
gnPt-734744	0.960993	2	0.0756753	0.181
gnPt-735057	0.964539	2	0.0689352	0.181
gnPt-736231	0.975177	2	0.0484131	0.181
gnPt-735274	0.975177	2	0.0484131	0.181
gnPt-735580	0.968085	2	0.0621448	0.181
gnPt-734628	0.975177	2	0.0484131	0.181
gnPt-739168	0.971631	2	0.0553041	0.181
gnPt-736800	0.957447	2	0.0823651	0.18
gnPt-736924	0.971631	2	0.0553041	0.18
gnPt-713098	0.975177	2	0.0484131	0.18
gnPt-739437	0.975177	2	0.0484131	0.18
gnPt-736917	0.975177	2	0.0484131	0.179
gnPt-713215	0.968085	2	0.0621448	0.179
gnPt-735127	0.975177	2	0.0484131	0.179
gnPt-734412	0.975177	2	0.0484131	0.179
gnPt-713689	0.975177	2	0.0484131	0.179
gnPt-735842	0.968085	2	0.0621448	0.179
gnPt-736981	0.975177	2	0.0484131	0.179
gnPt-736885	0.975177	2	0.0484131	0.179
gnPt-736967	0.975177	2	0.0484131	0.179
gnPt-734707	0.971631	2	0.0553041	0.179
gnPt-735826	0.968085	2	0.0621448	0.179
gnPt-736266	0.957447	2	0.0823651	0.179
gnPt-740096	0.975177	2	0.0484131	0.179
gnPt-714402	0.968085	2	0.0621448	0.179
gnPt-714403	0.960993	2	0.0756753	0.179
gnPt-736753	0.953901	2	0.0890046	0.179
gnPt-736050	0.971631	2	0.0553041	0.179
gnPt-735481	0.971631	2	0.0553041	0.179
gnPt-735689	0.964539	2	0.0689352	0.179
gnPt-740173	0.975177	2	0.0484131	0.178
gnPt-735570	0.964539	2	0.0689352	0.178
gnPt-737112	0.975177	2	0.0484131	0.178
gnPt-735164	0.968085	2	0.0621448	0.178
gnPt-735581	0.960993	2	0.0756753	0.178
gnPt-735389	0.971631	2	0.0553041	0.178
gnPt-736577	0.964539	2	0.0689352	0.178
gnPt-736209	0.968085	2	0.0621448	0.178
gnPt-735367	0.975177	2	0.0484131	0.178
gnPt-736145	0.968085	2	0.0621448	0.178
gnPt-735190	0.960993	2	0.0756753	0.178
gnPt-736283	0.964539	2	0.0689352	0.178
gnPt-735247	0.964539	2	0.0689352	0.178
gnPt-713819	0.971631	2	0.0553041	0.178
gnPt-736939	0.957447	2	0.0823651	0.178
gnPt-739325	0.971631	2	0.0553041	0.178
gnPt-739439	0.968085	2	0.0621448	0.178
gnPt-583411	0.971631	2	0.0553041	0.178
gnPt-735307	0.964539	2	0.0689352	0.178
gnPt-735729	0.968085	2	0.0621448	0.178
gnPt-737051	0.968085	2	0.0621448	0.177
gnPt-737292	0.921986	2	0.146497	0.177
gnPt-739785	0.939716	2	0.11506	0.177
gnPt-734975	0.921986	2	0.146497	0.177
gnPt-736053	0.929078	2	0.134073	0.177
gnPt-736123	0.943262	2	0.108621	0.177
gnPt-585071	0.914894	2	0.158719	0.177
gnPt-739108	0.932624	2	0.127785	0.177
gnPt-736213	0.932624	2	0.127785	0.176
gnPt-739365	0.943262	2	0.108621	0.176
gnPt-736821	0.932624	2	0.127785	0.176
gnPt-735722	0.897163	2	0.188396	0.176
gnPt-740107	0.900709	2	0.182561	0.176
gnPt-735314	0.911348	2	0.164755	0.176
gnPt-735795	0.968085	2	0.0619939	0.176
gnPt-739885	0.971631	2	0.055128	0.176
gnPt-734691	0.971631	2	0.055128	0.176
gnPt-736354	0.971631	2	0.055128	0.176
gnPt-739004	0.971631	2	0.055128	0.176
gnPt-736817	0.971631	2	0.055128	0.176
gnPt-734871	0.968085	2	0.0619939	0.176
gnPt-739056	0.968085	2	0.0619939	0.176
gnPt-736157	0.971631	2	0.055128	0.176
gnPt-734879	0.971631	2	0.055128	0.176
gnPt-713770	0.971631	2	0.055128	0.176
gnPt-740496	0.971631	2	0.055128	0.176
gnPt-736241	0.971631	2	0.055128	0.175
gnPt-735459	0.971631	2	0.055128	0.175
gnPt-736298	0.968085	2	0.0619939	0.175
gnPt-739161	0.971631	2	0.055128	0.175
gnPt-740334	0.968085	2	0.0619939	0.175
gnPt-736699	0.971631	2	0.055128	0.175
gnPt-737091	0.971631	2	0.055128	0.175
gnPt-739375	0.968085	2	0.0619939	0.175
gnPt-737330	0.971631	2	0.055128	0.175
gnPt-736588	0.971631	2	0.055128	0.175
gnPt-736919	0.968085	2	0.0619939	0.175
gnPt-734877	0.971631	2	0.055128	0.175
gnPt-735565	0.968085	2	0.0619939	0.175
gnPt-735457	0.971631	2	0.055128	0.175
gnPt-739238	0.971631	2	0.055128	0.175
gnPt-740484	0.971631	2	0.055128	0.175
gnPt-740336	0.968085	2	0.0619939	0.175
gnPt-736319	0.968085	2	0.0619939	0.174
gnPt-713001	0.865248	2	0.238645	0.174
gnPt-740372	0.968085	2	0.0619939	0.174
gnPt-739612	0.968085	2	0.0619939	0.174
gnPt-740183	0.968085	2	0.0619939	0.174
gnPt-735911	0.968085	2	0.0619939	0.173
gnPt-739150	0.971631	2	0.055128	0.173
gnPt-736599	0.971631	2	0.055128	0.173
gnPt-714181	0.968085	2	0.0619939	0.173
gnPt-740101	0.968085	2	0.0619939	0.173
gnPt-736441	0.964539	2	0.0688094	0.173
gnPt-739681	0.960993	2	0.0755747	0.173
gnPt-736585	0.964539	2	0.0688094	0.173
gnPt-550906	0.964539	2	0.0688094	0.173
gnPt-736168	0.953901	2	0.0889543	0.173
gnPt-739679	0.960993	2	0.0755747	0.172
gnPt-736243	0.964539	2	0.0688094	0.172
gnPt-736797	0.953901	2	0.0889543	0.172
gnPt-586365	0.964539	2	0.0688094	0.172
gnPt-736286	0.964539	2	0.0688094	0.172
gnPt-736745	0.957447	2	0.0822896	0.171
gnPt-740220	0.957447	2	0.0822896	0.171
gnPt-740144	0.960993	2	0.0755747	0.171
gnPt-584503	0.946809	2	0.102133	0.171
gnPt-736515	0.964539	2	0.0688094	0.171
gnPt-583149	0.939716	2	0.11511	0.17
gnPt-736176	0.93617	2	0.121523	0.17
gnPt-735123	0.953901	2	0.0889543	0.17
gnPt-583052	0.93617	2	0.121523	0.169
gnPt-735845	0.946809	2	0.102133	0.169
gnPt-737173	0.964539	2	0.0688094	0.168
gnPt-735216	0.960993	2	0.0755747	0.168
gnPt-735009	0.79078	2	0.340048	0.168
gnPt-735548	0.907801	2	0.171018	0.168
gnPt-739688	0.932624	2	0.127886	0.168
gnPt-734980	0.929078	2	0.134198	0.168
gnPt-737326	0.925532	2	0.140461	0.167
gnPt-714061	0.950355	2	0.0954932	0.167
gnPt-713990	0.964539	2	0.0686334	0.201
gnPt-736601	0.950355	2	0.0954932	0.2
gnPt-586186	0.960993	2	0.0754238	0.2
gnPt-737418	0.968085	2	0.0617927	0.196
gnPt-737436	0.968085	2	0.0617927	0.195
gnPt-711389	0.964539	2	0.0686334	0.195
gnPt-740034	0.968085	2	0.0617927	0.195
gnPt-735904	0.968085	2	0.0617927	0.195
gnPt-737205	0.968085	2	0.0617927	0.194
gnPt-735161	0.968085	2	0.0617927	0.194
gnPt-712951	0.960993	2	0.0754238	0.194
gnPt-736205	0.968085	2	0.0617927	0.194
gnPt-736421	0.968085	2	0.0617927	0.194
gnPt-734724	0.964539	2	0.0686334	0.194
gnPt-713118	0.964539	2	0.0686334	0.193
gnPt-737250	0.964539	2	0.0686334	0.193
gnPt-714246	0.964539	2	0.0686334	0.193
gnPt-735342	0.964539	2	0.0686334	0.193
gnPt-713266	0.968085	2	0.0617927	0.193
gnPt-735691	0.960993	2	0.0754238	0.192
gnPt-713994	0.964539	2	0.0686334	0.191
gnPt-585074	0.964539	2	0.0686334	0.191
gnPt-736159	0.964539	2	0.0686334	0.191
gnPt-737034	0.953901	2	0.0888537	0.191
gnPt-735464	0.964539	2	0.0686334	0.19
gnPt-734829	0.964539	2	0.0686334	0.19
gnPt-735382	0.950355	2	0.0954932	0.19
gnPt-735893	0.968085	2	0.0617927	0.19
gnPt-734938	0.964539	2	0.0686334	0.189
gnPt-714112	0.968085	2	0.0617927	0.189
gnPt-713785	0.858156	2	0.249887	0.189
gnPt-736192	0.964539	2	0.0686334	0.189
gnPt-735399	0.960993	2	0.0754238	0.189
gnPt-712880	0.960993	2	0.0754238	0.189
gnPt-736136	0.950355	2	0.0954932	0.189
gnPt-737227	0.957447	2	0.0821639	0.188
gnPt-736607	0.953901	2	0.0888537	0.188
gnPt-713946	0.968085	2	0.0617927	0.188
gnPt-736025	0.957447	2	0.0821639	0.188
gnPt-736080	0.957447	2	0.0821639	0.188
gnPt-736638	0.946809	2	0.102082	0.188
gnPt-586602	0.932624	2	0.127936	0.188
gnPt-735665	0.826241	2	0.295383	0.188
gnPt-713717	0.921986	2	0.146798	0.188
gnPt-736217	0.921986	2	0.146798	0.187
gnPt-711398	0.929078	2	0.134274	0.187
gnPt-736751	0.925532	2	0.140561	0.187
gnPt-736087	0.929078	2	0.134274	0.187
gnPt-734868	0.925532	2	0.140561	0.187
gnPt-735547	0.943262	2	0.108621	0.187
gnPt-737132	0.939716	2	0.11511	0.187
gnPt-736182	0.900709	2	0.183165	0.187
gnPt-736111	0.893617	2	0.194885	0.187
gnPt-735115	0.964539	2	0.068407	0.187
gnPt-736517	0.964539	2	0.068407	0.187
gnPt-735047	0.868794	2	0.234319	0.187
gnPt-735350	0.879433	2	0.21772	0.187
gnPt-736214	0.875887	2	0.223304	0.187
gnPt-736511	0.964539	2	0.068407	0.187
gnPt-734890	0.964539	2	0.068407	0.186
gnPt-737071	0.964539	2	0.068407	0.186
gnPt-736737	0.964539	2	0.068407	0.186
gnPt-736580	0.964539	2	0.068407	0.186
gnPt-734591	0.964539	2	0.068407	0.186
gnPt-734782	0.964539	2	0.068407	0.186
gnPt-735590	0.964539	2	0.068407	0.186
gnPt-736324	0.964539	2	0.068407	0.186
gnPt-735620	0.964539	2	0.068407	0.186
gnPt-737125	0.964539	2	0.068407	0.186
gnPt-737249	0.964539	2	0.068407	0.186
gnPt-736853	0.964539	2	0.068407	0.186
gnPt-714341	0.964539	2	0.068407	0.185
gnPt-735354	0.964539	2	0.068407	0.185
gnPt-713387	0.950355	2	0.0953674	0.185
gnPt-736589	0.960993	2	0.0752226	0.185
gnPt-736932	0.939716	2	0.11506	0.185
gnPt-735404	0.960993	2	0.0752226	0.185
gnPt-735521	0.957447	2	0.0819878	0.185
gnPt-735946	0.957447	2	0.0819878	0.185
gnPt-734487	0.960993	2	0.0752226	0.185
gnPt-712979	0.960993	2	0.0752226	0.185
gnPt-713070	0.953901	2	0.0887028	0.185
gnPt-736735	0.953901	2	0.0887028	0.185
gnPt-736040	0.957447	2	0.0819878	0.185
gnPt-739758	0.943262	2	0.108546	0.185
gnPt-735485	0.960993	2	0.0752226	0.185
gnPt-736626	0.957447	2	0.0819878	0.185
gnPt-713009	0.939716	2	0.11506	0.185
gnPt-736292	0.957447	2	0.0819878	0.185
gnPt-736152	0.960993	2	0.0752226	0.184
gnPt-734483	0.953901	2	0.0887028	0.184
gnPt-735281	0.960993	2	0.0752226	0.184
gnPt-735149	0.960993	2	0.0752226	0.184
gnPt-735934	0.957447	2	0.0819878	0.184
gnPt-737140	0.960993	2	0.0752226	0.184
gnPt-735370	0.960993	2	0.0752226	0.184
gnPt-736884	0.960993	2	0.0752226	0.184
gnPt-735301	0.960993	2	0.0752226	0.184
gnPt-739421	0.957447	2	0.0819878	0.184
gnPt-737241	0.946809	2	0.101982	0.184
gnPt-734452	0.957447	2	0.0819878	0.184
gnPt-713708	0.957447	2	0.0819878	0.184
gnPt-740491	0.960993	2	0.0752226	0.184
gnPt-734638	0.946809	2	0.101982	0.184
gnPt-736897	0.950355	2	0.0953674	0.184
gnPt-740182	0.943262	2	0.108546	0.184
gnPt-736556	0.946809	2	0.101982	0.184
gnPt-740417	0.950355	2	0.0953674	0.184
gnPt-551428	0.946809	2	0.101982	0.184
gnPt-735409	0.819149	2	0.305794	0.184
gnPt-737296	0.929078	2	0.134299	0.183
gnPt-714339	0.911348	2	0.165359	0.183
gnPt-737299	0.914894	2	0.159248	0.183
gnPt-735965	0.893617	2	0.195161	0.183
gnPt-735856	0.893617	2	0.195161	0.183
gnPt-739867	0.890071	2	0.200971	0.183
gnPt-740344	0.893617	2	0.195161	0.183
gnPt-736342	0.907801	2	0.17142	0.183
gnPt-735219	0.907801	2	0.17142	0.183
gnPt-584238	0.890071	2	0.200971	0.183
gnPt-735269	0.780142	2	0.355037	0.182
gnPt-734966	0.950355	2	0.0951914	0.182
gnPt-736489	0.865248	2	0.240229	0.182
gnPt-737445	0.879433	2	0.218098	0.182
gnPt-713365	0.953901	2	0.0885016	0.182
gnPt-737083	0.960993	2	0.0749711	0.182
gnPt-736204	0.957447	2	0.0817615	0.182
gnPt-736764	0.960993	2	0.0749711	0.182
gnPt-736922	0.957447	2	0.0817615	0.182
gnPt-739717	0.960993	2	0.0749711	0.182
gnPt-736712	0.957447	2	0.0817615	0.182
gnPt-584626	0.957447	2	0.0817615	0.182
gnPt-714398	0.957447	2	0.0817615	0.182
gnPt-739635	0.960993	2	0.0749711	0.182
gnPt-740386	0.950355	2	0.0951914	0.182
gnPt-739392	0.960993	2	0.0749711	0.182
gnPt-739588	0.957447	2	0.0817615	0.182
gnPt-736583	0.960993	2	0.0749711	0.181
gnPt-736969	0.953901	2	0.0885016	0.181
gnPt-736485	0.953901	2	0.0885016	0.181
gnPt-737146	0.957447	2	0.0817615	0.181
gnPt-736913	0.950355	2	0.0951914	0.181
gnPt-739906	0.953901	2	0.0885016	0.181
gnPt-736703	0.932624	2	0.127886	0.181
gnPt-739233	0.939716	2	0.114959	0.181
gnPt-736227	0.946809	2	0.101831	0.181
gnPt-737002	0.943262	2	0.10842	0.181
gnPt-736082	0.929078	2	0.134274	0.181
gnPt-582686	0.929078	2	0.134274	0.181
gnPt-736847	0.826241	2	0.296942	0.181
gnPt-713879	0.893617	2	0.195388	0.181
gnPt-740465	0.890071	2	0.201222	0.181
gnPt-713107	0.93617	2	0.121322	0.181
gnPt-739354	0.957447	2	0.0814848	0.181
gnPt-713688	0.953901	2	0.0882501	0.181
gnPt-739363	0.953901	2	0.0882501	0.181
gnPt-585060	0.953901	2	0.0882501	0.181
gnPt-739455	0.953901	2	0.0882501	0.18
gnPt-740093	0.957447	2	0.0814848	0.18
gnPt-713614	0.953901	2	0.0882501	0.18
gnPt-739218	0.946809	2	0.10163	0.18
gnPt-737381	0.93617	2	0.121322	0.179
gnPt-735061	0.939716	2	0.114808	0.179
gnPt-739453	0.907801	2	0.171621	0.179
gnPt-713654	0.893617	2	0.195564	0.179
gnPt-551884	0.950355	2	0.0946884	0.179
gnPt-551418	0.946809	2	0.101378	0.179
gnPt-735953	0.950355	2	0.0946884	0.179
gnPt-582542	0.950355	2	0.0946884	0.179
gnPt-586277	0.953901	2	0.0879483	0.179
gnPt-736167	0.946809	2	0.101378	0.179
gnPt-583158	0.953901	2	0.0879483	0.179
gnPt-735925	0.950355	2	0.0946884	0.179
gnPt-740237	0.953901	2	0.0879483	0.178
gnPt-713075	0.953901	2	0.0879483	0.178
gnPt-584193	0.950355	2	0.0946884	0.178
gnPt-740145	0.950355	2	0.0946884	0.178
gnPt-712796	0.950355	2	0.0946884	0.178
gnPt-737281	0.946809	2	0.101378	0.178
gnPt-740172	0.890071	2	0.201423	0.178
gnPt-549927	0.868794	2	0.235526	0.178
gnPt-739377	0.932624	2	0.127634	0.178
gnPt-734460	0.932624	2	0.127634	0.178
gnPt-583959	0.943262	2	0.108018	0.178
gnPt-582695	0.91844	2	0.153086	0.177
gnPt-584526	0.836879	2	0.283286	0.177
gnPt-582717	0.921986	2	0.146798	0.177
gnPt-584553	0.900709	2	0.183768	0.177
gnPt-735369	0.897163	2	0.189754	0.177
gnPt-583660	0.946809	2	0.101076	0.177
gnPt-584784	0.946809	2	0.101076	0.177
gnPt-739873	0.93617	2	0.120919	0.177
gnPt-736460	0.946809	2	0.101076	0.177
gnPt-734419	0.943262	2	0.107741	0.176
gnPt-736544	0.946809	2	0.101076	0.176
gnPt-712846	0.939716	2	0.114355	0.176
gnPt-713382	0.950355	2	0.0943615	0.176
gnPt-736329	0.950355	2	0.0943615	0.176
gnPt-735079	0.946809	2	0.101076	0.175
gnPt-735769	0.950355	2	0.0943615	0.175
gnPt-586542	0.946809	2	0.101076	0.175
gnPt-735593	0.939716	2	0.114355	0.175
gnPt-735502	0.943262	2	0.107741	0.175
gnPt-735177	0.950355	2	0.0943615	0.175
gnPt-714067	0.950355	2	0.0943615	0.175
gnPt-735870	0.939716	2	0.114355	0.175
gnPt-737235	0.939716	2	0.114355	0.175
gnPt-735283	0.950355	2	0.0943615	0.175
gnPt-734709	0.93617	2	0.120919	0.175
gnPt-735262	0.946809	2	0.101076	0.175
gnPt-736498	0.950355	2	0.0943615	0.175
gnPt-712915	0.93617	2	0.120919	0.175
gnPt-714143	0.946809	2	0.101076	0.175
gnPt-734985	0.943262	2	0.107741	0.175
gnPt-736284	0.950355	2	0.0943615	0.174
gnPt-738995	0.882979	2	0.213194	0.174
gnPt-714033	0.950355	2	0.0943615	0.174
gnPt-734398	0.868794	2	0.235828	0.174
gnPt-735344	0.932624	2	0.127433	0.174
gnPt-736831	0.865248	2	0.241361	0.174
gnPt-736254	0.897163	2	0.189804	0.174
gnPt-734479	0.840426	2	0.278683	0.174
gnPt-736358	0.904255	2	0.177733	0.174
gnPt-734866	0.943262	2	0.107414	0.174
gnPt-735081	0.946809	2	0.100724	0.174
gnPt-740087	0.946809	2	0.100724	0.174
gnPt-582982	0.946809	2	0.100724	0.174
gnPt-740432	0.946809	2	0.100724	0.174
gnPt-714358	0.946809	2	0.100724	0.174
gnPt-735847	0.943262	2	0.107414	0.174
gnPt-736807	0.946809	2	0.100724	0.174
gnPt-735372	0.946809	2	0.100724	0.174
gnPt-734493	0.946809	2	0.100724	0.174
gnPt-737388	0.946809	2	0.100724	0.174
gnPt-737026	0.943262	2	0.107414	0.174
gnPt-734865	0.946809	2	0.100724	0.174
gnPt-734671	0.946809	2	0.100724	0.174
gnPt-735443	0.946809	2	0.100724	0.174
gnPt-736594	0.943262	2	0.107414	0.174
gnPt-734772	0.882979	2	0.213344	0.174
gnPt-737111	0.946809	2	0.100724	0.174
gnPt-735924	0.932624	2	0.127182	0.174
gnPt-736119	0.939716	2	0.114054	0.174
gnPt-737317	0.932624	2	0.127182	0.174
gnPt-735366	0.939716	2	0.114054	0.174
gnPt-735561	0.939716	2	0.114054	0.174
gnPt-739152	0.939716	2	0.114054	0.174
gnPt-736434	0.932624	2	0.127182	0.173
gnPt-712945	0.93617	2	0.120643	0.173
gnPt-713140	0.939716	2	0.114054	0.211
gnPt-713347	0.939716	2	0.114054	0.206
gnPt-713657	0.93617	2	0.120643	0.205
gnPt-735917	0.925532	2	0.140109	0.202
gnPt-713924	0.929078	2	0.13367	0.202
gnPt-736973	0.921986	2	0.146497	0.202
gnPt-713795	0.843972	2	0.27393	0.201
gnPt-735209	0.93617	2	0.120316	0.199
gnPt-712415	0.943262	2	0.107037	0.198
gnPt-739908	0.943262	2	0.107037	0.198
gnPt-711666	0.939716	2	0.113702	0.197
gnPt-714297	0.939716	2	0.113702	0.197
gnPt-740033	0.93617	2	0.120316	0.197
gnPt-735368	0.939716	2	0.113702	0.197
gnPt-736855	0.939716	2	0.113702	0.197
gnPt-736781	0.943262	2	0.107037	0.196
gnPt-736999	0.939716	2	0.113702	0.196
gnPt-734627	0.943262	2	0.107037	0.195
gnPt-734619	0.943262	2	0.107037	0.195
gnPt-734632	0.943262	2	0.107037	0.195
gnPt-734579	0.943262	2	0.107037	0.195
gnPt-736387	0.932624	2	0.12688	0.195
gnPt-734587	0.93617	2	0.120316	0.195
gnPt-734957	0.939716	2	0.113702	0.195
gnPt-735520	0.939716	2	0.113702	0.195
gnPt-737432	0.93617	2	0.120316	0.195
gnPt-737061	0.943262	2	0.107037	0.195
gnPt-736220	0.939716	2	0.113702	0.195
gnPt-735022	0.801418	2	0.333082	0.194
gnPt-713111	0.925532	2	0.139857	0.194
gnPt-736792	0.914894	2	0.158946	0.194
gnPt-739880	0.904255	2	0.177582	0.194
gnPt-712379	0.93617	2	0.119939	0.194
gnPt-736605	0.939716	2	0.113299	0.193
gnPt-714251	0.93617	2	0.119939	0.193
gnPt-734410	0.93617	2	0.119939	0.193
gnPt-734870	0.93617	2	0.119939	0.193
gnPt-734902	0.939716	2	0.113299	0.193
gnPt-734414	0.939716	2	0.113299	0.193
gnPt-735625	0.939716	2	0.113299	0.192
gnPt-714137	0.939716	2	0.113299	0.192
gnPt-736947	0.939716	2	0.113299	0.192
gnPt-735442	0.93617	2	0.119939	0.192
gnPt-735172	0.93617	2	0.119939	0.192
gnPt-739151	0.939716	2	0.113299	0.192
gnPt-736804	0.93617	2	0.119939	0.192
gnPt-713020	0.93617	2	0.119939	0.192
gnPt-734807	0.93617	2	0.119939	0.192
gnPt-735915	0.93617	2	0.119939	0.192
gnPt-735185	0.929078	2	0.133067	0.192
gnPt-583432	0.921986	2	0.145994	0.192
gnPt-735578	0.929078	2	0.133067	0.192
gnPt-734614	0.929078	2	0.133067	0.192
gnPt-736169	0.929078	2	0.133067	0.192
gnPt-734623	0.932624	2	0.126528	0.191
gnPt-736834	0.932624	2	0.126528	0.191
gnPt-736089	0.868794	2	0.236432	0.191
gnPt-735012	0.932624	2	0.126528	0.191
gnPt-735541	0.925532	2	0.139555	0.191
gnPt-736411	0.929078	2	0.133067	0.191
gnPt-735163	0.929078	2	0.133067	0.191
gnPt-737396	0.914894	2	0.158719	0.191
gnPt-714147	0.890071	2	0.201675	0.191
gnPt-737251	0.897163	2	0.189653	0.191
gnPt-737253	0.93617	2	0.119511	0.19
gnPt-737119	0.932624	2	0.126125	0.19
gnPt-737286	0.93617	2	0.119511	0.19
gnPt-713085	0.93617	2	0.119511	0.19
gnPt-734438	0.932624	2	0.126125	0.19
gnPt-735969	0.93617	2	0.119511	0.19
gnPt-737329	0.93617	2	0.119511	0.19
gnPt-736219	0.932624	2	0.126125	0.19
gnPt-735361	0.932624	2	0.126125	0.19
gnPt-736767	0.93617	2	0.119511	0.19
gnPt-739490	0.93617	2	0.119511	0.19
gnPt-735810	0.932624	2	0.126125	0.19
gnPt-734458	0.932624	2	0.126125	0.19
gnPt-735474	0.929078	2	0.13269	0.19
gnPt-735346	0.93617	2	0.119511	0.19
gnPt-736417	0.93617	2	0.119511	0.19
gnPt-735645	0.93617	2	0.119511	0.19
gnPt-736900	0.93617	2	0.119511	0.19
gnPt-735403	0.93617	2	0.119511	0.19
gnPt-713653	0.932624	2	0.126125	0.19
gnPt-737233	0.93617	2	0.119511	0.19
gnPt-739133	0.93617	2	0.119511	0.19
gnPt-713934	0.93617	2	0.119511	0.189
gnPt-734774	0.925532	2	0.139203	0.189
gnPt-735189	0.868794	2	0.236532	0.188
gnPt-736281	0.925532	2	0.139203	0.188
gnPt-736253	0.925532	2	0.139203	0.188
gnPt-712448	0.925532	2	0.139203	0.188
gnPt-737433	0.925532	2	0.139203	0.188
gnPt-582732	0.911348	2	0.164755	0.188
gnPt-736188	0.932624	2	0.125673	0.188
gnPt-736982	0.836879	2	0.285423	0.188
gnPt-736494	0.932624	2	0.125673	0.188
gnPt-734617	0.932624	2	0.125673	0.188
gnPt-736305	0.932624	2	0.125673	0.188
gnPt-740282	0.932624	2	0.125673	0.188
gnPt-739594	0.932624	2	0.125673	0.187
gnPt-739655	0.932624	2	0.125673	0.187
gnPt-736367	0.932624	2	0.125673	0.187
gnPt-735759	0.932624	2	0.125673	0.187
gnPt-739751	0.932624	2	0.125673	0.187
gnPt-737159	0.932624	2	0.125673	0.187
gnPt-712344	0.932624	2	0.125673	0.187
gnPt-736326	0.932624	2	0.125673	0.187
gnPt-739916	0.932624	2	0.125673	0.187
gnPt-739845	0.925532	2	0.138801	0.186
gnPt-736334	0.929078	2	0.132262	0.186
gnPt-714035	0.925532	2	0.138801	0.185
gnPt-584468	0.929078	2	0.132262	0.185
gnPt-734577	0.929078	2	0.132262	0.185
gnPt-739646	0.929078	2	0.132262	0.185
gnPt-586426	0.929078	2	0.132262	0.185
gnPt-739105	0.929078	2	0.132262	0.185
gnPt-737078	0.925532	2	0.138801	0.184
gnPt-736405	0.929078	2	0.132262	0.184
gnPt-735255	0.87234	2	0.230874	0.184
gnPt-713082	0.91844	2	0.151728	0.184
gnPt-551158	0.929078	2	0.132262	0.184
gnPt-740443	0.921986	2	0.145289	0.183
gnPt-735002	0.929078	2	0.132262	0.183
gnPt-585175	0.91844	2	0.151728	0.183
gnPt-739665	0.861702	2	0.24785	0.183
gnPt-736694	0.914894	2	0.158116	0.183
gnPt-735674	0.914894	2	0.158116	0.183
gnPt-736057	0.911348	2	0.164453	0.182
gnPt-740151	0.911348	2	0.164453	0.182
gnPt-737029	0.897163	2	0.189301	0.182
gnPt-735695	0.897163	2	0.189301	0.182
gnPt-734434	0.893617	2	0.195388	0.182
gnPt-735681	0.875887	2	0.225064	0.182
gnPt-583164	0.929078	2	0.131784	0.182
gnPt-735046	0.929078	2	0.131784	0.181
gnPt-739675	0.921986	2	0.144862	0.181
gnPt-735708	0.925532	2	0.138348	0.181
gnPt-737270	0.925532	2	0.138348	0.181
gnPt-735780	0.929078	2	0.131784	0.181
gnPt-735632	0.925532	2	0.138348	0.181
gnPt-583934	0.925532	2	0.138348	0.181
gnPt-735487	0.925532	2	0.138348	0.181
gnPt-735266	0.925532	2	0.138348	0.181
gnPt-735779	0.929078	2	0.131784	0.181
gnPt-735859	0.925532	2	0.138348	0.181
gnPt-735106	0.929078	2	0.131784	0.181
gnPt-735451	0.929078	2	0.131784	0.181
gnPt-734996	0.929078	2	0.131784	0.181
gnPt-735677	0.925532	2	0.138348	0.181
gnPt-737207	0.925532	2	0.138348	0.181
gnPt-713100	0.929078	2	0.131784	0.181
gnPt-735511	0.929078	2	0.131784	0.181
gnPt-713962	0.929078	2	0.131784	0.181
gnPt-734781	0.929078	2	0.131784	0.18
gnPt-737328	0.925532	2	0.138348	0.18
gnPt-737301	0.929078	2	0.131784	0.18
gnPt-736727	0.929078	2	0.131784	0.18
gnPt-713305	0.925532	2	0.138348	0.179
gnPt-584282	0.929078	2	0.131784	0.179
gnPt-735056	0.929078	2	0.131784	0.179
gnPt-737208	0.929078	2	0.131784	0.179
gnPt-734983	0.929078	2	0.131784	0.179
gnPt-551143	0.929078	2	0.131784	0.179
gnPt-734426	0.929078	2	0.131784	0.179
gnPt-550194	0.929078	2	0.131784	0.179
gnPt-549844	0.929078	2	0.131784	0.179
gnPt-712894	0.925532	2	0.138348	0.216
gnPt-735208	0.929078	2	0.131784	0.215
gnPt-734741	0.921986	2	0.144862	0.212
gnPt-737369	0.875887	2	0.225064	0.209
gnPt-713374	0.879433	2	0.219229	0.208
gnPt-735618	0.925532	2	0.138348	0.206
gnPt-734817	0.914894	2	0.157739	0.205
gnPt-736669	0.91844	2	0.151325	0.204
gnPt-713816	0.911348	2	0.164101	0.204
gnPt-711570	0.91844	2	0.151325	0.204
gnPt-736375	0.911348	2	0.164101	0.204
gnPt-736842	0.907801	2	0.170414	0.204
gnPt-736656	0.925532	2	0.137845	0.204
gnPt-736493	0.925532	2	0.137845	0.204
gnPt-735741	0.925532	2	0.137845	0.204
gnPt-735968	0.925532	2	0.137845	0.204
gnPt-713599	0.925532	2	0.137845	0.203
gnPt-736024	0.925532	2	0.137845	0.203
gnPt-737141	0.925532	2	0.137845	0.203
gnPt-735626	0.925532	2	0.137845	0.202
gnPt-714374	0.925532	2	0.137845	0.202
gnPt-735597	0.925532	2	0.137845	0.202
gnPt-735362	0.925532	2	0.137845	0.202
gnPt-734537	0.925532	2	0.137845	0.202
gnPt-736211	0.925532	2	0.137845	0.202
gnPt-736114	0.925532	2	0.137845	0.202
gnPt-735698	0.925532	2	0.137845	0.201
gnPt-735643	0.925532	2	0.137845	0.2
gnPt-737168	0.91844	2	0.150873	0.2
gnPt-736256	0.921986	2	0.144384	0.2
gnPt-550350	0.914894	2	0.157311	0.2
gnPt-714013	0.921986	2	0.144384	0.2
gnPt-735396	0.91844	2	0.150873	0.2
gnPt-714408	0.921986	2	0.144384	0.2
gnPt-736246	0.921986	2	0.144384	0.2
gnPt-713420	0.921986	2	0.144384	0.199
gnPt-735035	0.921986	2	0.144384	0.199
gnPt-734739	0.91844	2	0.150873	0.199
gnPt-734795	0.921986	2	0.144384	0.199
gnPt-734733	0.921986	2	0.144384	0.199
gnPt-737368	0.914894	2	0.157311	0.199
gnPt-739496	0.921986	2	0.144384	0.199
gnPt-736462	0.91844	2	0.150873	0.199
gnPt-714320	0.921986	2	0.144384	0.198
gnPt-735721	0.875887	2	0.224964	0.198
gnPt-549728	0.91844	2	0.150873	0.198
gnPt-736679	0.91844	2	0.150873	0.198
gnPt-734624	0.914894	2	0.157311	0.198
gnPt-736422	0.907801	2	0.170037	0.198
gnPt-734663	0.904255	2	0.176324	0.198
gnPt-736263	0.904255	2	0.176324	0.198
gnPt-737397	0.897163	2	0.188748	0.198
gnPt-739852	0.91844	2	0.15037	0.197
gnPt-735834	0.879433	2	0.218928	0.197
gnPt-735084	0.843972	2	0.275439	0.197
gnPt-713768	0.921986	2	0.143856	0.196
gnPt-735173	0.921986	2	0.143856	0.196
gnPt-713714	0.921986	2	0.143856	0.196
gnPt-734594	0.921986	2	0.143856	0.196
gnPt-735910	0.921986	2	0.143856	0.196
gnPt-582796	0.91844	2	0.15037	0.196
gnPt-736707	0.91844	2	0.15037	0.196
gnPt-735268	0.921986	2	0.143856	0.196
gnPt-736675	0.921986	2	0.143856	0.196
gnPt-711718	0.921986	2	0.143856	0.195
gnPt-737104	0.921986	2	0.143856	0.195
gnPt-714230	0.921986	2	0.143856	0.195
gnPt-739531	0.882979	2	0.212992	0.195
gnPt-583033	0.914894	2	0.156833	0.195
gnPt-713262	0.914894	2	0.156833	0.195
gnPt-734675	0.914894	2	0.156833	0.195
gnPt-740306	0.914894	2	0.156833	0.195
gnPt-737031	0.914894	2	0.156833	0.194
gnPt-713426	0.907801	2	0.169609	0.194
gnPt-737342	0.826241	2	0.30172	0.194
gnPt-740058	0.893617	2	0.194558	0.194
gnPt-736647	0.861702	2	0.24785	0.194
gnPt-739326	0.812057	2	0.32184	0.194
gnPt-735797	0.886525	2	0.20673	0.194
gnPt-736486	0.914894	2	0.156305	0.194
gnPt-735226	0.91844	2	0.149816	0.194
gnPt-734716	0.914894	2	0.156305	0.194
gnPt-734862	0.91844	2	0.149816	0.194
gnPt-736836	0.914894	2	0.156305	0.194
gnPt-739917	0.907801	2	0.169131	0.194
gnPt-585168	0.91844	2	0.149816	0.194
gnPt-739746	0.91844	2	0.149816	0.193
gnPt-735447	0.91844	2	0.149816	0.193
gnPt-740061	0.91844	2	0.149816	0.192
gnPt-736509	0.914894	2	0.156305	0.192
gnPt-736038	0.911348	2	0.162743	0.192
gnPt-735551	0.91844	2	0.149816	0.192
gnPt-549779	0.914894	2	0.156305	0.192
gnPt-739929	0.911348	2	0.162743	0.192
gnPt-740503	0.911348	2	0.162743	0.192
gnPt-584778	0.91844	2	0.149816	0.192
gnPt-735941	0.914894	2	0.156305	0.192
gnPt-735666	0.875887	2	0.224611	0.191
gnPt-551182	0.907801	2	0.169131	0.191
gnPt-736529	0.914894	2	0.156305	0.191
gnPt-739608	0.91844	2	0.149816	0.191
gnPt-583607	0.911348	2	0.162743	0.191
gnPt-736022	0.91844	2	0.149816	0.19
gnPt-740355	0.907801	2	0.169131	0.19
gnPt-551960	0.904255	2	0.175469	0.189
gnPt-713617	0.900709	2	0.181756	0.189
gnPt-736141	0.904255	2	0.175469	0.189
gnPt-737088	0.904255	2	0.175469	0.188
gnPt-735322	0.815603	2	0.317162	0.188
gnPt-736714	0.85461	2	0.259016	0.188
gnPt-735602	0.851064	2	0.264574	0.188
gnPt-586713	0.911348	2	0.16219	0.188
gnPt-734988	0.911348	2	0.16219	0.187
gnPt-735166	0.914894	2	0.155727	0.187
gnPt-734508	0.911348	2	0.16219	0.187
gnPt-549835	0.914894	2	0.155727	0.187
gnPt-739324	0.911348	2	0.16219	0.187
gnPt-739477	0.914894	2	0.155727	0.187
gnPt-586211	0.914894	2	0.155727	0.187
gnPt-735168	0.914894	2	0.155727	0.187
gnPt-737327	0.911348	2	0.16219	0.187
gnPt-735201	0.914894	2	0.155727	0.187
gnPt-713413	0.914894	2	0.155727	0.186
gnPt-736752	0.914894	2	0.155727	0.186
gnPt-736718	0.914894	2	0.155727	0.186
gnPt-549755	0.914894	2	0.155727	0.186
gnPt-737426	0.914894	2	0.155727	0.186
gnPt-735981	0.914894	2	0.155727	0.186
gnPt-735732	0.911348	2	0.16219	0.186
gnPt-735013	0.914894	2	0.155727	0.186
gnPt-734435	0.911348	2	0.16219	0.186
gnPt-736398	0.911348	2	0.16219	0.186
gnPt-735637	0.900709	2	0.181279	0.185
gnPt-736802	0.907801	2	0.168603	0.185
gnPt-582743	0.907801	2	0.168603	0.185
gnPt-735394	0.907801	2	0.168603	0.216
gnPt-736238	0.907801	2	0.168603	0.216
gnPt-713303	0.907801	2	0.168603	0.216
gnPt-735500	0.904255	2	0.174966	0.214
gnPt-736840	0.907801	2	0.168603	0.214
gnPt-734981	0.904255	2	0.174966	0.213
gnPt-714194	0.904255	2	0.174966	0.212
gnPt-736545	0.907801	2	0.168603	0.212
gnPt-734515	0.904255	2	0.174966	0.212
gnPt-736677	0.904255	2	0.174966	0.212
gnPt-734753	0.907801	2	0.168603	0.211
gnPt-735024	0.907801	2	0.168603	0.21
gnPt-736052	0.907801	2	0.168603	0.21
gnPt-735717	0.826241	2	0.302072	0.21
gnPt-734647	0.826241	2	0.302072	0.21
gnPt-736399	0.897163	2	0.187541	0.209
gnPt-712803	0.879433	2	0.218098	0.209
gnPt-713973	0.882979	2	0.212087	0.209
gnPt-734731	0.907801	2	0.168025	0.208
gnPt-735528	0.911348	2	0.161586	0.208
gnPt-735040	0.907801	2	0.168025	0.208
gnPt-735032	0.911348	2	0.161586	0.208
gnPt-736964	0.911348	2	0.161586	0.208
gnPt-711574	0.907801	2	0.168025	0.208
gnPt-739064	0.907801	2	0.168025	0.208
gnPt-735608	0.911348	2	0.161586	0.208
gnPt-737411	0.907801	2	0.168025	0.208
gnPt-735534	0.907801	2	0.168025	0.207
gnPt-734888	0.911348	2	0.161586	0.207
gnPt-734403	0.907801	2	0.168025	0.206
gnPt-735339	0.907801	2	0.168025	0.206
gnPt-736934	0.911348	2	0.161586	0.206
gnPt-735747	0.911348	2	0.161586	0.206
gnPt-734484	0.911348	2	0.161586	0.206
gnPt-713754	0.907801	2	0.168025	0.205
gnPt-736883	0.911348	2	0.161586	0.205
gnPt-736989	0.907801	2	0.168025	0.204
gnPt-736042	0.911348	2	0.161586	0.204
gnPt-735148	0.904255	2	0.174413	0.203
gnPt-735858	0.907801	2	0.168025	0.203
gnPt-734912	0.904255	2	0.174413	0.203
gnPt-736818	0.907801	2	0.168025	0.203
gnPt-736026	0.911348	2	0.161586	0.203
gnPt-740032	0.911348	2	0.161586	0.202
gnPt-735467	0.911348	2	0.161586	0.202
gnPt-734467	0.911348	2	0.161586	0.202
gnPt-737442	0.911348	2	0.161586	0.202
gnPt-735522	0.904255	2	0.174413	0.202
gnPt-737055	0.911348	2	0.161586	0.201
gnPt-737046	0.907801	2	0.168025	0.201
gnPt-735899	0.907801	2	0.168025	0.201
gnPt-713016	0.911348	2	0.161586	0.201
gnPt-736131	0.907801	2	0.168025	0.199
gnPt-735659	0.911348	2	0.161586	0.199
gnPt-736104	0.907801	2	0.168025	0.199
gnPt-740132	0.904255	2	0.174413	0.199
gnPt-734971	0.907801	2	0.168025	0.197
gnPt-736330	0.911348	2	0.161586	0.197
gnPt-583355	0.911348	2	0.161586	0.197
gnPt-712292	0.911348	2	0.161586	0.196
gnPt-584548	0.907801	2	0.168025	0.196
gnPt-739368	0.911348	2	0.161586	0.196
gnPt-740390	0.904255	2	0.174413	0.195
gnPt-739584	0.875887	2	0.224058	0.195
gnPt-551762	0.911348	2	0.161586	0.194
gnPt-735596	0.907801	2	0.168025	0.194
gnPt-735011	0.911348	2	0.161586	0.194
gnPt-550201	0.907801	2	0.168025	0.194
gnPt-736115	0.911348	2	0.161586	0.194
gnPt-737214	0.904255	2	0.174413	0.193
gnPt-735082	0.907801	2	0.168025	0.193
gnPt-551734	0.911348	2	0.161586	0.191
gnPt-736166	0.911348	2	0.161586	0.191
gnPt-713603	0.907801	2	0.168025	0.191
gnPt-551919	0.904255	2	0.174413	0.191
gnPt-739032	0.907801	2	0.168025	0.19
gnPt-734564	0.904255	2	0.174413	0.237
gnPt-734831	0.907801	2	0.168025	0.227
gnPt-734743	0.858156	2	0.253106	0.227
gnPt-735317	0.900709	2	0.18075	0.225
gnPt-736391	0.79078	2	0.351366	0.223
gnPt-739209	0.897163	2	0.187038	0.22
gnPt-735058	0.900709	2	0.18075	0.219
gnPt-713081	0.900709	2	0.18075	0.217
gnPt-712169	0.900709	2	0.18075	0.217
gnPt-736251	0.893617	2	0.193275	0.215
gnPt-737014	0.900709	2	0.18075	0.215
gnPt-714229	0.907801	2	0.167396	0.214
gnPt-737443	0.907801	2	0.167396	0.214
gnPt-711630	0.907801	2	0.167396	0.214
gnPt-735150	0.907801	2	0.167396	0.214
gnPt-739823	0.907801	2	0.167396	0.214
gnPt-734643	0.907801	2	0.167396	0.214
gnPt-713735	0.907801	2	0.167396	0.213
gnPt-735290	0.907801	2	0.167396	0.213
gnPt-735044	0.907801	2	0.167396	0.212
gnPt-735242	0.907801	2	0.167396	0.212
gnPt-711778	0.907801	2	0.167396	0.212
gnPt-551830	0.907801	2	0.167396	0.211
gnPt-736706	0.904255	2	0.173809	0.21
gnPt-735156	0.904255	2	0.173809	0.21
gnPt-736739	0.904255	2	0.173809	0.209
gnPt-735146	0.904255	2	0.173809	0.209
gnPt-734662	0.758865	2	0.391429	0.209
gnPt-735806	0.904255	2	0.173809	0.209
gnPt-736207	0.904255	2	0.173809	0.208
gnPt-584418	0.904255	2	0.173809	0.208
gnPt-735543	0.900709	2	0.180172	0.207
gnPt-713942	0.900709	2	0.180172	0.207
gnPt-714157	0.868794	2	0.235526	0.205
gnPt-585343	0.858156	2	0.25288	0.204
gnPt-736143	0.882979	2	0.211232	0.2
gnPt-585076	0.833333	2	0.29161	0.198
gnPt-736548	0.904255	2	0.173155	0.198
gnPt-737070	0.904255	2	0.173155	0.197
gnPt-711413	0.904255	2	0.173155	0.196
gnPt-735945	0.904255	2	0.173155	0.229
gnPt-736663	0.904255	2	0.173155	0.227
gnPt-585142	0.904255	2	0.173155	0.227
gnPt-736163	0.893617	2	0.192168	0.226
gnPt-713356	0.829787	2	0.296942	0.226
gnPt-713563	0.897163	2	0.185227	0.226
gnPt-734499	0.897163	2	0.185227	0.224
gnPt-713278	0.890071	2	0.197802	0.223
gnPt-735544	0.833333	2	0.291509	0.223
gnPt-736582	0.815603	2	0.317766	0.222
gnPt-736064	0.893617	2	0.190131	0.222
gnPt-734415	0.858156	2	0.251471	0.222
gnPt-735371	0.890071	2	0.196444	0.222
gnPt-735631	0.882979	2	0.208918	0.22
gnPt-584576	0.847518	2	0.268674	0.22
gnPt-737086	0.87234	2	0.227252	0.22
gnPt-737348	0.840426	2	0.27989	0.22
gnPt-736020	0.890071	2	0.195689	0.219
gnPt-712196	0.890071	2	0.195689	0.219
gnPt-735523	0.890071	2	0.195689	0.219
gnPt-734532	0.879433	2	0.213671	0.219
gnPt-711728	0.882979	2	0.206655	0.219
gnPt-713038	0.879433	2	0.212062	0.219
gnPt-713260	0.87234	2	0.224435	0.218
gnPt-735813	0.875887	2	0.218274	0.218
gnPt-712214	0.822695	2	0.306222	0.218
gnPt-735966	0.875887	2	0.217419	0.217
gnPt-712526	0.875887	2	0.217419	0.217
gnPt-736201	0.868794	2	0.229742	0.215
gnPt-712461	0.87234	2	0.223605	0.215
gnPt-713947	0.87234	2	0.223605	0.214
gnPt-736396	0.868794	2	0.229742	0.214
gnPt-735143	0.87234	2	0.223605	0.214
gnPt-736574	0.865248	2	0.235828	0.214
gnPt-736262	0.865248	2	0.235828	0.214
gnPt-583123	0.87234	2	0.223605	0.213
gnPt-584319	0.861702	2	0.241864	0.212
gnPt-711607	0.858156	2	0.24785	0.209
gnPt-735723	0.858156	2	0.24785	0.208
gnPt-740320	0.868794	2	0.228887	0.206
gnPt-586372	0.868794	2	0.228887	0.204
gnPt-712899	0.868794	2	0.228887	0.204
gnPt-712211	0.865248	2	0.234998	0.204
gnPt-736502	0.865248	2	0.234998	0.202
gnPt-586640	0.865248	2	0.234998	0.24
gnPt-735616	0.865248	2	0.234998	0.24
gnPt-736979	0.85461	2	0.253031	0.236
gnPt-734937	0.868794	2	0.227981	0.236
gnPt-713830	0.868794	2	0.227981	0.234
gnPt-712807	0.868794	2	0.227981	0.232
gnPt-713888	0.868794	2	0.227981	0.232
gnPt-712588	0.865248	2	0.234118	0.232
gnPt-712179	0.865248	2	0.234118	0.232
gnPt-735270	0.85461	2	0.252226	0.23
gnPt-737228	0.847518	2	0.264046	0.23
gnPt-712978	0.797872	2	0.339646	0.23
gnPt-736331	0.843972	2	0.264448	0.23
gnPt-740504	0.755319	2	0.393516	0.229
gnPt-713423	0.758865	2	0.370882	0.229
gnPt-735416	0.70922	2	0.414491	0.229
gnPt-712464	0.70922	2	0.414491	0.228
gnPt-736310	0.70922	2	0.412454	0.225
gnPt-734823	0.70922	2	0.412454	0.224
gnPt-736717	0.70922	2	0.412454	0.224
gnPt-735052	0.70922	2	0.412454	0.223
gnPt-736474	0.70922	2	0.412454	0.223
gnPt-737320	0.698582	2	0.427318	0.222
gnPt-736249	0.691489	2	0.436975	0.22
gnPt-736854	0.609929	2	0.541849	0.22
gnPt-736059	0.56383	2	0.500905	0.219
gnPt-736274	0.56383	2	0.500905	0.219
gnPt-735068	0.560284	2	0.501861	0.218
gnPt-550282	0.556738	2	0.505734	0.217
gnPt-735510	0.553191	2	0.509557	0.217
gnPt-583549	0.609929	2	0.475831	0.213
gnPt-582356	0.687943	2	0.461043	0.213
gnPt-737147	0.758865	2	0.395025	0.212
gnPt-584782	0.762411	2	0.390448	0.209
gnPt-736857	0.780142	2	0.367185	0.208
gnPt-711382	0.801418	2	0.337785	0.242
gnPt-711943	0.780142	2	0.367185	0.24
gnPt-714304	0.797872	2	0.342915	0.239
gnPt-551639	0.801418	2	0.337911	0.237
gnPt-713394	0.755319	2	0.398496	0.237
gnPt-713024	0.787234	2	0.357603	0.236
gnPt-713336	0.787234	2	0.357603	0.235
gnPt-714080	0.79078	2	0.352774	0.235
gnPt-712605	0.819149	2	0.312132	0.234
gnPt-735507	0.79078	2	0.352774	0.234
gnPt-713031	0.79078	2	0.352774	0.233
gnPt-735912	0.797872	2	0.342966	0.233
gnPt-735805	0.801418	2	0.337986	0.231
gnPt-734610	0.72695	2	0.430335	0.231
gnPt-734993	0.819149	2	0.312333	0.23
gnPt-550990	0.812057	2	0.322745	0.227
gnPt-737403	0.815603	2	0.317565	0.227
gnPt-736653	0.819149	2	0.312333	0.224
gnPt-736139	0.815603	2	0.317565	0.222
gnPt-583662	0.85461	2	0.256803	0.221
gnPt-735380	0.797872	2	0.342966	0.22
gnPt-734556	0.826241	2	0.30172	0.237
gnPt-736479	0.833333	2	0.290906	0.234
gnPt-582571	0.801418	2	0.338011	0.229
gnPt-551900	0.776596	2	0.371435	0.221
gnPt-583196	0.801418	2	0.338011	0.219
gnPt-712795	0.829787	2	0.296338	0.247
gnPt-712808	0.755319	2	0.397742	0.245
gnPt-739707	0.836879	2	0.285423	0.243
gnPt-736255	0.843972	2	0.274307	0.239
gnPt-736801	0.783688	2	0.36213	0.239
gnPt-734719	0.812057	2	0.322846	0.236
gnPt-739566	0.783688	2	0.36213	0.225
gnPt-734946	0.836879	2	0.285423	0.258
gnPt-734789	0.808511	2	0.327951	0.258
gnPt-734841	0.808511	2	0.327951	0.256
gnPt-711535	0.822695	2	0.307228	0.253
gnPt-551208	0.787234	2	0.357402	0.251
gnPt-737340	0.858156	2	0.251471	0.246
gnPt-712039	0.829787	2	0.296565	0.267
gnPt-711707	0.829787	2	0.296565	0.257
gnPt-551213	0.826241	2	0.301921	0.237
gnPt-734457	0.865248	2	0.239752	0.269
gnPt-582635	0.836879	2	0.2857	0.264
gnPt-735783	0.836879	2	0.2857	0.26
gnPt-735296	0.833333	2	0.291157	0.248
gnPt-712817	0.833333	2	0.291157	0.246
gnPt-734406	0.836879	2	0.2857	0.259
gnPt-735871	0.833333	2	0.291157	0.252
gnPt-711394	0.804965	2	0.333006	0.246
gnPt-735200	0.804965	2	0.333006	0.263
gnPt-714124	0.819149	2	0.312585	0.288
gnPt-713096	0.787234	2	0.357225	0.268
gnPt-735654	0.815603	2	0.317766	0.268
gnPt-585610	0.851064	2	0.263367	0.301
gnPt-735836	0.822695	2	0.307354	0.278
gnPt-736049	0.822695	2	0.307354	0.266
gnPt-740081	0.826241	2	0.302072	0.28
gnPt-734585	0.822695	2	0.307354	0.277
gnPt-711395	0.826241	2	0.302072	0.308
gnPt-551432	0.822695	2	0.307354	0.291
gnPt-582966	0.79078	2	0.352472	0.296
gnPt-584895	0.797872	2	0.342815	0.316
gnPt-740281	0.865248	2	0.240229	0.335
gnPt-586543	0.865248	2	0.240229	0.345
gnPt-551454	0.836879	2	0.285926	0.365
gnPt-585335	0.836879	2	0.285926	0.346
gnPt-739879	0.804965	2	0.332956	0.361
gnPt-584648	0.847518	2	0.269327	0.356
gnPt-714236	0.815603	2	0.317791	0.353
gnPt-735186	0.783688	2	0.361677	0.357
gnPt-740112	0.847518	2	0.269327	0.39
gnPt-583714	0.815603	2	0.317791	0.409
gnPt-586165	0.847518	2	0.269327	0.416
gnPt-583638	0.847518	2	0.269327	0.412
gnPt-584517	0.843972	2	0.274911	0.411
gnPt-736725	0.815603	2	0.317791	0.448
gnPt-586544	0.840426	2	0.280444	0.465
gnPt-551105	0.812057	2	0.322896	0.462
gnPt-549880	0.812057	2	0.322896	0.454
gnPt-583192	0.812057	2	0.322896	0.463
gnPt-740338	0.85461	2	0.25801	0.486
gnPt-549968	0.85461	2	0.25801	0.476
gnPt-586907	0.822695	2	0.307429	0.497
gnPt-550006	0.85461	2	0.25801	0.497
gnPt-734511	0.85461	2	0.25801	0.498
gnPt-583510	0.85461	2	0.25801	0.498
gnPt-713974	0.819149	2	0.312635	0.499
gnPt-550912	0.85461	2	0.25801	0.499
gnPt-582509	0.822695	2	0.307429	0.49
gnPt-584354	0.85461	2	0.25801	0.499
gnPt-550628	0.822695	2	0.307429	0.497
gnPt-550595	0.819149	2	0.312635	0.49
gnPt-584181	0.822695	2	0.307429	0.493
gnPt-582342	0.794326	2	0.347493	0.494
gnPt-582957	0.833333	2	0.291509	0.477
gnPt-586258	0.858156	2	0.252276	0.487
gnPt-713685	0.826241	2	0.302173	0.492
gnPt-551749	0.833333	2	0.291509	0.449
gnPt-551339	0.858156	2	0.252276	0.492
gnPt-550483	0.826241	2	0.302173	0.491
gnPt-739410	0.829787	2	0.296866	0.49
gnPt-585720	0.833333	2	0.291509	0.49
gnPt-550925	0.826241	2	0.302173	0.441
gnPt-734401	0.826241	2	0.302173	0.44
gnPt-582770	0.829787	2	0.296866	0.468
gnPt-736386	0.868794	2	0.234772	0.433
gnPt-714399	0.836879	2	0.286102	0.468
gnPt-735987	0.840426	2	0.280645	0.461
gnPt-586637	0.87234	2	0.228837	0.423
gnPt-585218	0.840426	2	0.280645	0.449
gnPt-713667	0.836879	2	0.286102	0.455
gnPt-736196	0.868794	2	0.234772	0.459
gnPt-737276	0.836879	2	0.286102	0.454
gnPt-736476	0.836879	2	0.286102	0.451
gnPt-734549	0.840426	2	0.280645	0.43
gnPt-714385	0.840426	2	0.280645	0.43
gnPt-736687	0.840426	2	0.280645	0.439
gnPt-735439	0.836879	2	0.286102	0.423
gnPt-736696	0.840426	2	0.280645	0.422
gnPt-711749	0.836879	2	0.286102	0.426
gnPt-551703	0.804965	2	0.332855	0.426
gnPt-740408	0.808511	2	0.327876	0.428
gnPt-551708	0.819149	2	0.312635	0.406
gnPt-734941	0.847518	2	0.269579	0.417
gnPt-585472	0.851064	2	0.263971	0.415
gnPt-586596	0.847518	2	0.269579	0.413
gnPt-585481	0.843972	2	0.275137	0.413
gnPt-586659	0.843972	2	0.275137	0.408
gnPt-583472	0.843972	2	0.275137	0.408
gnPt-584183	0.843972	2	0.275137	0.41
gnPt-584035	0.843972	2	0.275137	0.41
gnPt-582537	0.843972	2	0.275137	0.412
gnPt-584587	0.819149	2	0.312635	0.412
gnPt-550177	0.847518	2	0.269579	0.412
gnPt-734536	0.843972	2	0.275137	0.412
gnPt-586741	0.822695	2	0.307454	0.412
gnPt-550897	0.826241	2	0.302223	0.404
gnPt-583176	0.794326	2	0.347266	0.406
gnPt-549742	0.861702	2	0.246844	0.358
gnPt-550865	0.858156	2	0.252603	0.396
gnPt-739097	0.861702	2	0.246844	0.139
gnPt-586169	0.858156	2	0.252603	0.24
gnPt-735619	0.858156	2	0.252603	0.195
gnPt-734521	0.858156	2	0.252603	0.263
gnPt-550065	0.858156	2	0.252603	0.308
gnPt-584237	0.858156	2	0.252603	0.169
gnPt-549676	0.826241	2	0.302223	0.357
gnPt-550026	0.85461	2	0.258312	0.135
gnPt-551150	0.829787	2	0.296942	0.168
gnPt-585099	0.822695	2	0.307454	0.337
gnPt-550615	0.826241	2	0.302223	0.353
gnPt-740492	0.893617	2	0.192168	0.316
gnPt-585232	0.900709	2	0.179543	0.339
gnPt-583156	0.865248	2	0.241034	0.233
gnPt-586265	0.868794	2	0.235174	0.076
gnPt-586649	0.865248	2	0.241034	0.153
gnPt-586541	0.87234	2	0.229264	0.178
gnPt-551153	0.868794	2	0.235174	0.344
gnPt-735773	0.868794	2	0.235174	0.076
gnPt-736137	0.87234	2	0.229264	0.076
gnPt-583853	0.836879	2	0.286228	0.067
gnPt-549985	0.904255	2	0.173155	0.236
gnPt-737005	0.833333	2	0.29161	0.268
gnPt-550203	0.836879	2	0.286228	0.059
gnPt-550157	0.833333	2	0.29161	0.145
gnPt-584829	0.77305	2	0.374604	0.21
gnPt-734677	0.879433	2	0.217293	0.059
gnPt-739904	0.843972	2	0.275313	0.082
gnPt-550918	0.847518	2	0.26978	0.163
gnPt-739817	0.840426	2	0.280796	0.284
gnPt-739800	0.847518	2	0.26978	0.067
gnPt-737075	0.840426	2	0.280796	0.067
gnPt-584580	0.843972	2	0.275313	0.243
gnPt-551188	0.847518	2	0.26978	0.266
gnPt-739850	0.840426	2	0.280796	0.266
gnPt-736829	0.840426	2	0.280796	0.089
gnPt-713838	0.840426	2	0.280796	0.144
gnPt-735737	0.843972	2	0.275313	0.256
gnPt-584822	0.879433	2	0.217293	0.301
gnPt-583167	0.840426	2	0.280796	0.305
gnPt-713500	0.85461	2	0.258563	0.11
gnPt-714090	0.886525	2	0.20512	0.143
gnPt-550455	0.85461	2	0.258563	0.195
gnPt-586916	0.85461	2	0.258563	0.211
gnPt-583316	0.851064	2	0.264197	0.241
gnPt-735286	0.851064	2	0.264197	0.284
gnPt-550553	0.858156	2	0.25288	0.05
gnPt-550636	0.85461	2	0.258563	0.195
gnPt-739927	0.851064	2	0.264197	0.271
gnPt-736901	0.85461	2	0.258563	0.306
gnPt-736409	0.865248	2	0.241361	0.141
gnPt-736685	0.861702	2	0.247146	0.148
gnPt-735935	0.868794	2	0.235526	0.183
gnPt-586795	0.865248	2	0.241361	0.21
gnPt-584628	0.897163	2	0.186485	0.23
gnPt-734664	0.861702	2	0.247146	0.072
gnPt-734802	0.861702	2	0.247146	0.153
gnPt-585413	0.861702	2	0.247146	0.165
gnPt-585041	0.829787	2	0.296967	0.182
gnPt-551351	0.861702	2	0.247146	0.188
gnPt-585021	0.865248	2	0.241361	0.204
gnPt-583770	0.833333	2	0.29166	0.261
gnPt-734478	0.87234	2	0.229641	0.072
gnPt-585018	0.875887	2	0.223706	0.159
gnPt-735169	0.875887	2	0.223706	0.182
gnPt-585058	0.879433	2	0.21772	0.243
gnPt-585575	0.836879	2	0.286304	0.152
gnPt-734806	0.843972	2	0.275439	0.17
gnPt-585577	0.840426	2	0.280896	0.176
gnPt-737063	0.87234	2	0.229641	0.181
gnPt-551457	0.843972	2	0.275439	0.213
gnPt-734728	0.87234	2	0.229641	0.064
gnPt-734486	0.851064	2	0.264373	0.079
gnPt-551852	0.85461	2	0.258765	0.146
gnPt-585562	0.847518	2	0.269931	0.152
gnPt-551192	0.890071	2	0.199462	0.158
gnPt-585524	0.79078	2	0.351366	0.158
gnPt-551398	0.900709	2	0.18075	0.186
gnPt-585510	0.865248	2	0.241638	0.217
gnPt-713406	0.893617	2	0.193275	0.025
gnPt-585197	0.865248	2	0.241638	0.025
gnPt-734523	0.904255	2	0.174413	0.107
gnPt-711680	0.87234	2	0.229968	0.113
gnPt-713366	0.868794	2	0.235828	0.174
gnPt-583207	0.87234	2	0.229968	0.217
gnPt-582563	0.797872	2	0.341909	0.217
gnPt-582641	0.87234	2	0.229968	0.24
gnPt-584515	0.840426	2	0.280947	0.254
gnPt-735398	0.879433	2	0.218098	0.056
gnPt-740129	0.843972	2	0.275514	0.071
gnPt-585566	0.879433	2	0.218098	0.162
gnPt-583582	0.886525	2	0.206026	0.174
gnPt-734576	0.851064	2	0.264499	0.179
gnPt-585244	0.868794	2	0.23608	0.19
gnPt-586871	0.907801	2	0.168603	0.201
gnPt-551671	0.865248	2	0.241864	0.206
gnPt-583708	0.861702	2	0.247598	0.235
gnPt-586745	0.826241	2	0.302072	0.048
gnPt-711700	0.836879	2	0.286304	0.092
gnPt-713625	0.882979	2	0.212439	0.125
gnPt-583485	0.85461	2	0.259016	0.15
gnPt-712947	0.851064	2	0.264574	0.156
gnPt-585543	0.858156	2	0.253408	0.179
gnPt-739358	0.897163	2	0.187994	0.195
gnPt-735214	0.861702	2	0.247749	0.225
gnPt-735230	0.882979	2	0.212741	0.07
gnPt-737069	0.890071	2	0.200669	0.099
gnPt-734762	0.886525	2	0.20673	0.099
gnPt-585064	0.847518	2	0.270082	0.118
gnPt-586545	0.882979	2	0.212741	0.118
gnPt-583530	0.851064	2	0.264599	0.144
gnPt-712747	0.900709	2	0.182184	0.155
gnPt-736317	0.822695	2	0.306826	0.161
gnPt-583555	0.875887	2	0.224813	0.167
gnPt-584040	0.882979	2	0.212992	0.189
gnPt-712604	0.875887	2	0.224813	0.194
gnPt-550466	0.886525	2	0.207007	0.224
gnPt-586568	0.886525	2	0.207007	0.243
gnPt-734607	0.893617	2	0.194885	0.077
gnPt-585486	0.907801	2	0.170037	0.105
gnPt-586140	0.797872	2	0.340199	0.143
gnPt-585518	0.897163	2	0.18905	0.161
gnPt-583532	0.87234	2	0.230849	0.166
gnPt-550073	0.91844	2	0.151325	0.188
gnPt-584898	0.911348	2	0.164101	0.188
gnPt-585065	0.886525	2	0.207409	0.188
gnPt-584947	0.900709	2	0.183165	0.194
gnPt-582904	0.897163	2	0.189301	0.259
gnPt-736121	0.914894	2	0.158116	0.063
gnPt-583904	0.91844	2	0.151728	0.136
gnPt-585201	0.91844	2	0.151728	0.148
gnPt-740292	0.907801	2	0.171018	0.154
gnPt-585560	0.868794	2	0.236532	0.154
gnPt-551345	0.893617	2	0.195689	0.166
gnPt-585488	0.890071	2	0.201675	0.193
gnPt-551975	0.904255	2	0.177431	0.198
gnPt-739431	0.932624	2	0.126528	0.232
gnPt-583563	0.87234	2	0.230773	0.246
gnPt-739651	0.868794	2	0.236432	0.254
gnPt-735499	0.879433	2	0.219305	0.04
gnPt-550733	0.890071	2	0.201725	0.062
gnPt-714066	0.882979	2	0.213495	0.084
gnPt-585563	0.900709	2	0.183693	0.142
gnPt-737284	0.893617	2	0.19579	0.148
gnPt-712766	0.851064	2	0.26299	0.154
gnPt-583185	0.851064	2	0.26299	0.16
gnPt-585540	0.914894	2	0.159248	0.16
gnPt-740243	0.91844	2	0.152985	0.16
gnPt-584798	0.882979	2	0.213194	0.165
gnPt-713839	0.840426	2	0.27818	0.187
gnPt-711712	0.87234	2	0.229968	0.192
gnPt-739142	0.882979	2	0.212992	0.198
gnPt-736624	0.939716	2	0.114808	0.077
gnPt-586622	0.943262	2	0.108244	0.104
gnPt-713221	0.808511	2	0.320708	0.153
gnPt-583634	0.950355	2	0.0951914	0.153
gnPt-583580	0.914894	2	0.159248	0.153
gnPt-584036	0.822695	2	0.298375	0.153
gnPt-584834	0.865248	2	0.238016	0.159
gnPt-712884	0.890071	2	0.198406	0.165
gnPt-586817	0.921986	2	0.145667	0.17
gnPt-586747	0.978723	2	0.041849	0.181
gnPt-586223	0.978723	2	0.041849	0.181
gnPt-735108	0.950355	2	0.0953674	0.212
gnPt-736352	0.964539	2	0.0688094	0.226
gnPt-735050	0.964539	2	0.0688094	0.231
gnPt-739038	0.968085	2	0.0617927	0.032
gnPt-740102	0.964539	2	0.068407	0.047
gnPt-584304	0.960993	2	0.0752226	0.047
gnPt-734584	0.960993	2	0.0752226	0.062
gnPt-713736	0.960993	2	0.0749711	0.076
gnPt-585507	0.960993	2	0.0749711	0.135
gnPt-586484	0.960993	2	0.0749711	0.135
gnPt-585837	0.960993	2	0.0749711	0.153
gnPt-734790	0.950355	2	0.094965	0.164
gnPt-584820	0.946809	2	0.10163	0.164
gnPt-583609	0.946809	2	0.101076	0.164
gnPt-737217	0.950355	2	0.0943615	0.17
gnPt-582800	0.950355	2	0.0943615	0.17
gnPt-739846	0.946809	2	0.101076	0.17
gnPt-586840	0.946809	2	0.100724	0.17
gnPt-739505	0.946809	2	0.100724	0.181
gnPt-585547	0.925532	2	0.140109	0.181
gnPt-585290	0.932624	2	0.127182	0.181
gnPt-549973	0.93617	2	0.120316	0.191
gnPt-584483	0.93617	2	0.120316	0.206
gnPt-734953	0.932624	2	0.12688	0.221
gnPt-736174	0.939716	2	0.113299	0.221
gnPt-714140	0.932624	2	0.126528	0.221
gnPt-582636	0.91844	2	0.152382	0.235
gnPt-713029	0.929078	2	0.13269	0.04
gnPt-735545	0.932624	2	0.126125	0.047
gnPt-584074	0.925532	2	0.139203	0.103
gnPt-711684	0.91844	2	0.15208	0.122
gnPt-551406	0.932624	2	0.125673	0.128
gnPt-551195	0.925532	2	0.138348	0.135
gnPt-551066	0.929078	2	0.131784	0.141
gnPt-735572	0.929078	2	0.131784	0.146
gnPt-739829	0.921986	2	0.144862	0.146
gnPt-713671	0.929078	2	0.131784	0.158
gnPt-584537	0.91844	2	0.150873	0.164
gnPt-740317	0.914894	2	0.157311	0.169
gnPt-549775	0.921986	2	0.144384	0.169
gnPt-583388	0.921986	2	0.144384	0.175
gnPt-735712	0.91844	2	0.15037	0.18
gnPt-586060	0.921986	2	0.143856	0.18
gnPt-586873	0.91844	2	0.15037	0.185
gnPt-713291	0.91844	2	0.15037	0.191
gnPt-582319	0.921986	2	0.143856	0.196
gnPt-584414	0.921986	2	0.143856	0.22
gnPt-586088	0.907801	2	0.169609	0.229
gnPt-711721	0.914894	2	0.156833	0.054
gnPt-586778	0.907801	2	0.169131	0.069
gnPt-739131	0.91844	2	0.149816	0.076
gnPt-714150	0.914894	2	0.156305	0.083
gnPt-550002	0.914894	2	0.156305	0.096
gnPt-734428	0.914894	2	0.156305	0.096
gnPt-549778	0.911348	2	0.16219	0.116
gnPt-584103	0.911348	2	0.16219	0.146
gnPt-550792	0.914894	2	0.155727	0.157
gnPt-586701	0.914894	2	0.155727	0.163
gnPt-585867	0.911348	2	0.16219	0.169
gnPt-586610	0.914894	2	0.155727	0.179
gnPt-550072	0.904255	2	0.174966	0.185
gnPt-584520	0.907801	2	0.168603	0.219
gnPt-735825	0.911348	2	0.161586	0.219
gnPt-584375	0.907801	2	0.168025	0.219
gnPt-739113	0.911348	2	0.161586	0.224
gnPt-737338	0.907801	2	0.168025	0.224
gnPt-736430	0.904255	2	0.174413	0.224
gnPt-583007	0.907801	2	0.168025	0.224
gnPt-585874	0.875887	2	0.224058	0.224
gnPt-549702	0.900709	2	0.18075	0.229
gnPt-712321	0.907801	2	0.167396	0.229
gnPt-739711	0.907801	2	0.167396	0.061
gnPt-711594	0.907801	2	0.167396	0.068
gnPt-586502	0.897163	2	0.186485	0.089
gnPt-551080	0.897163	2	0.186485	0.096
gnPt-739195	0.897163	2	0.185881	0.096
gnPt-737242	0.875887	2	0.221191	0.115
gnPt-551353	0.836879	2	0.285423	0.115
gnPt-734995	0.826241	2	0.300412	0.121
gnPt-585498	0.829787	2	0.29493	0.128
gnPt-735360	0.87234	2	0.222725	0.14
gnPt-583062	0.865248	2	0.234998	0.14
gnPt-550027	0.794326	2	0.343645	0.151
gnPt-711703	0.705674	2	0.417459	0.168
gnPt-586776	0.705674	2	0.417459	0.168
gnPt-584707	0.585106	2	0.532342	0.173
gnPt-583165	0.847518	2	0.270032	0.184
gnPt-713763	0.91844	2	0.151325	0.189
gnPt-584757	0.914894	2	0.157739	0.199
gnPt-584062	0.886525	2	0.207535	0.209
gnPt-582977	0.91844	2	0.15208	0.219
gnPt-737128	0.932624	2	0.126125	0.219
gnPt-550953	0.921986	2	0.145994	0.223
gnPt-551034	0.929078	2	0.133067	0.223
gnPt-586195	0.93617	2	0.119939	0.223
gnPt-584639	0.93617	2	0.120316	0.223
gnPt-551038	0.921986	2	0.146497	0.228
gnPt-582648	0.925532	2	0.140461	0.228
gnPt-583901	0.886525	2	0.206403	0.228
gnPt-585134	0.925532	2	0.139555	0.228
gnPt-714396	0.914894	2	0.156305	0.031
gnPt-736622	0.904255	2	0.174966	0.068
gnPt-734925	0.904255	2	0.174966	0.068
gnPt-739146	0.911348	2	0.161586	0.082
gnPt-586202	0.875887	2	0.217419	0.121
gnPt-713429	0.836879	2	0.282707	0.127
gnPt-713417	0.751773	2	0.396761	0.156
gnPt-583699	0.978723	2	0.0417736	0.162
gnPt-736793	0.971631	2	0.0555053	0.167
gnPt-550978	0.978723	2	0.0417736	0.167
gnPt-584404	0.971631	2	0.0554298	0.173
gnPt-582962	0.950355	2	0.0955938	0.173
gnPt-551197	0.971631	2	0.0553041	0.194
gnPt-583412	0.971631	2	0.055128	0.213
gnPt-740502	0.964539	2	0.0686334	0.218
gnPt-551823	0.953901	2	0.0885016	0.218
gnPt-714392	0.953901	2	0.0885016	0.218
gnPt-582451	0.957447	2	0.0814848	0.218
gnPt-586474	0.932624	2	0.126528	0.223
gnPt-736572	0.921986	2	0.145994	0.031
gnPt-711564	0.929078	2	0.133067	0.068
gnPt-582894	0.91844	2	0.150873	0.095
gnPt-550267	0.914894	2	0.157311	0.114
gnPt-584980	0.804965	2	0.331196	0.127
gnPt-584907	0.914894	2	0.156833	0.133
gnPt-740009	0.911348	2	0.162743	0.133
gnPt-734899	0.914894	2	0.156305	0.139
gnPt-551810	0.897163	2	0.187994	0.139
gnPt-585857	0.900709	2	0.181756	0.139
gnPt-586899	0.897163	2	0.187994	0.15
gnPt-740068	0.904255	2	0.174966	0.15
gnPt-585210	0.893617	2	0.193753	0.156
gnPt-713874	0.907801	2	0.168025	0.161
gnPt-549933	0.907801	2	0.168025	0.161
gnPt-714098	0.907801	2	0.168025	0.161
gnPt-586389	0.897163	2	0.187038	0.167
gnPt-586384	0.882979	2	0.211685	0.167
gnPt-584562	0.900709	2	0.180172	0.167
gnPt-585869	0.893617	2	0.192747	0.172
gnPt-584451	0.893617	2	0.192747	0.172
gnPt-549836	0.822695	2	0.307429	0.172
gnPt-585782	0.886525	2	0.202706	0.178
gnPt-583782	0.890071	2	0.199462	0.183
gnPt-586034	0.890071	2	0.201222	0.188
gnPt-739844	0.879433	2	0.218928	0.188
gnPt-712934	0.882979	2	0.211232	0.188
gnPt-740283	0.985816	2	0.028067	0.188
gnPt-712470	0.978723	2	0.041849	0.193
gnPt-550227	0.98227	2	0.0349329	0.193
gnPt-582430	0.978723	2	0.0417736	0.203
gnPt-551455	0.975177	2	0.0486646	0.213
gnPt-551577	0.98227	2	0.0348323	0.217
gnPt-551217	0.978723	2	0.0416478	0.217
gnPt-551943	0.971631	2	0.0554298	0.217
gnPt-550734	0.968085	2	0.0622454	0.024
gnPt-549825	0.964539	2	0.0689352	0.053
gnPt-735630	0.968085	2	0.0621448	0.068
gnPt-584041	0.968085	2	0.0621448	0.075
gnPt-734527	0.971631	2	0.0553041	0.075
gnPt-585052	0.971631	2	0.0553041	0.088
gnPt-735175	0.968085	2	0.0619939	0.095
gnPt-582774	0.957447	2	0.0822896	0.095
gnPt-550653	0.964539	2	0.0686334	0.095
gnPt-736933	0.957447	2	0.0821639	0.114
gnPt-584814	0.968085	2	0.0617927	0.12
gnPt-714299	0.964539	2	0.0686334	0.132
gnPt-737067	0.953901	2	0.0888537	0.132
gnPt-551403	0.939716	2	0.11511	0.132
gnPt-734402	0.93617	2	0.121548	0.144
gnPt-584076	0.904255	2	0.17723	0.15
gnPt-582882	0.950355	2	0.0953674	0.161
gnPt-586896	0.943262	2	0.108546	0.161
gnPt-550831	0.957447	2	0.0819878	0.166
gnPt-551474	0.953901	2	0.0887028	0.172
gnPt-551862	0.921986	2	0.146874	0.177
gnPt-583180	0.957447	2	0.0817615	0.177
gnPt-586364	0.950355	2	0.0951914	0.177
gnPt-735043	0.953901	2	0.0885016	0.177
gnPt-585999	0.953901	2	0.0885016	0.182
gnPt-736244	0.943262	2	0.10842	0.187
gnPt-551448	0.907801	2	0.171546	0.193
gnPt-711407	0.953901	2	0.0882501	0.198
gnPt-582424	0.950355	2	0.094965	0.198
gnPt-586826	0.929078	2	0.134198	0.198
gnPt-583342	0.91844	2	0.153136	0.198
gnPt-550948	0.946809	2	0.101378	0.202
gnPt-582628	0.950355	2	0.0946884	0.212
gnPt-549887	0.925532	2	0.140461	0.046
gnPt-712266	0.929078	2	0.134073	0.06
gnPt-739947	0.939716	2	0.114607	0.074
gnPt-583313	0.900709	2	0.183768	0.081
gnPt-584093	0.943262	2	0.107741	0.094
gnPt-586775	0.882979	2	0.213194	0.094
gnPt-582700	0.893617	2	0.195765	0.101
gnPt-712935	0.929078	2	0.13367	0.101
gnPt-712701	0.929078	2	0.13367	0.113
gnPt-739664	0.932624	2	0.127182	0.12
gnPt-735246	0.925532	2	0.140109	0.143
gnPt-714162	0.914894	2	0.159122	0.16
gnPt-583825	0.921986	2	0.146497	0.16
gnPt-736859	0.93617	2	0.120316	0.16
gnPt-584668	0.939716	2	0.113702	0.16
gnPt-735448	0.939716	2	0.113702	0.166
gnPt-584618	0.900709	2	0.183693	0.166
gnPt-713778	0.890071	2	0.201725	0.166
gnPt-714323	0.929078	2	0.133067	0.171
gnPt-583593	0.840426	2	0.27989	0.171
gnPt-584701	0.932624	2	0.126125	0.171
gnPt-585103	0.897163	2	0.189503	0.177
gnPt-735771	0.875887	2	0.225114	0.177
gnPt-586036	0.914894	2	0.158116	0.187
gnPt-712037	0.907801	2	0.170741	0.192
gnPt-585172	0.897163	2	0.189301	0.197
gnPt-582799	0.897163	2	0.18905	0.202
gnPt-585014	0.900709	2	0.182888	0.202
gnPt-549753	0.875887	2	0.224964	0.207
gnPt-735433	0.875887	2	0.224964	0.038
gnPt-739673	0.812057	2	0.321488	0.046
gnPt-584099	0.914894	2	0.156833	0.053
gnPt-713418	0.861702	2	0.24785	0.06
gnPt-713706	0.847518	2	0.270082	0.067
gnPt-713813	0.836879	2	0.286228	0.074
gnPt-550119	0.85461	2	0.259016	0.081
gnPt-585819	0.847518	2	0.270082	0.081
gnPt-584890	0.85461	2	0.259016	0.094
gnPt-584876	0.833333	2	0.29166	0.143
gnPt-551872	0.858156	2	0.253106	0.149
[truncated: 2,600 more rows]
