# Supplementary material for: Genomewide Association Studies for 50 Agronomic Traits in Peanut Using the ‘Reference Set’ Comprising 300 Genotypes from 48 Countries of the Semi-Arid Tropics of the World
Source: PLoS One. 2014 Aug 20;9(8):e105228. doi: 10.1371/journal.pone.0105228 (PMC4139351; doi:10.1371/journal.pone.0105228)
Supplement: Table S4 — Major allele frequency, gene diversity and PIC content of 154 SSR loci screened on the peanut ‘reference set’. This table contains information on major allele frequencies estimated, number of alleles scored, gene diversity calculated, heterozygosity observed and polymorphic information content (PIC) calculated for each polymorphic SSR marker. The information on sequence and source of development of these SSRs have also been provided in this table. (XLS) [file pone.0105228.s004.xls]

## Sheet: Table S4
Table S4: Major allele frequency, gene diversity and PIC content of 154 SSR loci screened on the peanut ‘reference set’
S. No	Marker	Repeat motif	Marker source	Major allele frequency	Number of alleles	Gene diversity	Heterozygosity	PIC value	Forward sequence (5' - 3')	Reverse sequence (5' - 3')	Expected size (bp)	Reference
1	Ah193	(AAC)5 (GA)24	Genomic	0.4375	39	0.781851	0.00328947	0.771115	CTTGCTGAAGGCAACTCCTACG	TCGGTTTGTCTCTTTGGTCACTC	445	Moretzsohn et al. Theor Appl Genet (2005) 111:1060–1071
2	GM548	(TC)21	Genomic	0.733553	32	0.458254	0	0.454318	AAAGTCAACCGCTCACACTG	AGGGTTAGGATTTTGGGTGG	281	Nagy et al. Mol Breeding (2010) 26:357–370
3	GM618	(GA)19	Genomic	0.338816	17	0.810991	0.00328947	0.790023	TGAAGGGAGGAAGAGACGAAT	CCTCTGTGCGACATGACTCTAA	230	Nagy et al. Mol Breeding (2010) 26:357–370
4	GM635	(TC)11	Genomic	0.490132	26	0.733185	0.00657895	0.719891	TTGTGCGAAGGGTAAGATAGAAA	TCCTGTGCTTGAATCTGGAAT	191	Nagy et al. Mol Breeding (2010) 26:357–370
5	GM692	(GA)35	Genomic	0.381579	51	0.834336	0.00986842	0.828154	TGAGGCCGTCTTGTTTAGAGA	CCTCTTCCATCACCGTTCATA	196	Nagy et al. Mol Breeding (2010) 26:357–370
6	GM745	(CT)8	Genic	0.654605	14	0.528069	0	0.489921	CATTAGAGTTTCCCCACTTTCG	CCAATTCACCCATGTAAAGGA	411	Nagy et al. Mol Breeding (2010) 26:357–370
7	GM1000	(ATG)6	Genic	0.449013	23	0.762	0.0230263	0.746429	CAGCCCCTTTCTTTTAATCCA	CATTATGAGGGAAGCCAGACA	460	Nagy et al. Mol Breeding (2010) 26:357–370
8	GM1007	(AAG)6	Genic	0.348684	35	0.811072	0	0.792023	TCGCGAATAACGAAGAAAGAA	ATTCCACTGACGTTGTTCCTG	426	Nagy et al. Mol Breeding (2010) 26:357–370
9	GM1009	(CTC)5(CCG)5	Genic	0.736842	9	0.433302	0	0.407251	TTTCCTTCTTTCCCTTCTTCTTC	CGTTGTTGCCGTTAAACTGA	411	Nagy et al. Mol Breeding (2010) 26:357–370
10	GM1021	(ATT)6	Genic	0.378289	14	0.708952	0.0131579	0.662584	CAAAGCACCCATGGCTAGATA	ATTTGAGCTACACCGAGAGCA	407	Nagy et al. Mol Breeding (2010) 26:357–370
11	GM1062	(AAG)5	Genic	0.858553	15	0.259674	0	0.254929	AAGAAAAGGAGGCATGAGAGG	TTTCAATTGGGCTTCATCATC	253	Nagy et al. Mol Breeding (2010) 26:357–370
12	GM1076	(GAA)6	Genic	0.370066	19	0.812565	0.703947	0.79684	AACAGACCAAAGGGTGTGTGA	TGCAGATTCTCACTTCCTAAGC	260	Nagy et al. Mol Breeding (2010) 26:357–370
13	GM1090	(CAA)6	Genic	0.865132	8	0.246061	0	0.237838	GGTAAAACCTCCACCTCTGCT	CCATTTTGTTGCTGCTCCTAT	258	Nagy et al. Mol Breeding (2010) 26:357–370
14	GM1097	(GAT)6	Genic	0.338816	19	0.805532	0	0.783263	CGTTTGGCAATACCTGTGTTT	CCTCTTCCTCATCATCATCATC	259	Nagy et al. Mol Breeding (2010) 26:357–370
15	GM1108	(AT)8	Genic	0.417763	17	0.650602	0	0.587587	TCCACACATCAGAAGCATGAG	ACACACCAACGATTTTCTGCT	253	Nagy et al. Mol Breeding (2010) 26:357–370
16	GM1135	(TCC)5	Genic	0.75	4	0.407662	0.190789	0.373806	ACCAGGAAACCCACCAGTTAG	CAACCCAAGTTTTGAACCTCA	250	Nagy et al. Mol Breeding (2010) 26:357–370
17	GM1219	(AAG)6	Genic	0.713816	9	0.469226	0	0.447344	ACACAAACCCGCTCACATAAG	CAAGGGTGATTGTCTTTCCAG	97	Nagy et al. Mol Breeding (2010) 26:357–370
18	GM1392	(GAA)5	Genic	0.595395	11	0.577086	0	0.527823	TCGTGCTCGAGTACCTAAGGA	ATCATCCACCGCTTAATCTCC	100	Nagy et al. Mol Breeding (2010) 26:357–370
19	GM1416	(CT)9	Genic	0.601974	7	0.496862	0	0.394803	TTCTTCTCTTTTCCCCAGCAC	TGGCTACTCCCTGAGACATTG	92	Nagy et al. Mol Breeding (2010) 26:357–370
20	GM1418	(GAT)6	Genic	0.697368	15	0.48537	0	0.457619	TGGACCTCCACTCACAAAACT	CAATTCCCAACCCCATAAAA	131	Nagy et al. Mol Breeding (2010) 26:357–370
21	GM1445	(CAT)7	Genic	0.493421	15	0.68605	0	0.649383	GTTGGCAGAGTGGAAGAACTG	CGCTTTTATAATAGGCCGAGGT	252	Nagy et al. Mol Breeding (2010) 26:357–370
22	GM1469	(AAG)8	Genic	0.598684	24	0.615353	0.210526	0.596311	TTGCCGTCATCTGATTCTTCT	TCTCACCGGTCTCAGTGTTCT	255	Nagy et al. Mol Breeding (2010) 26:357–370
23	GM1483	(TCA)13	Genic	0.361842	16	0.733596	0	0.694107	GCTGTTACATGGGCATCATTT	TCATCAGAGACCCAAGATCCA	113	Nagy et al. Mol Breeding (2010) 26:357–370
24	GM1494	(TTC)16	Genic	0.363487	30	0.783814	0.00986842	0.760108	CTTCGAAGAAAAGTGCATCG	GAAGACAGAAGACGAAGAGCGTA	250	Nagy et al. Mol Breeding (2010) 26:357–370
25	GM1502	(TC)19	Genic	0.299342	24	0.820432	0.625	0.80091	TTCCTTTACACACACGCACAC	TGGAGGAAATGTAGGGAAAGG	424	Nagy et al. Mol Breeding (2010) 26:357–370
26	GM1531	(TTG)12	Genic	0.606908	12	0.545863	0.00328947	0.482319	GCAGGCATGATCTTCTTTTCA	TGATATGTCCGTGACCACCTT	409	Nagy et al. Mol Breeding (2010) 26:357–370
27	GM1536	(CT)10	Genic	0.648026	14	0.548558	0.0131579	0.521513	AAAGCCCTGAAAAGAAAGCAG	TATGCATTTGCAGGTTCTGGT	410	Nagy et al. Mol Breeding (2010) 26:357–370
28	GM1538	(GAA)7	Genic	0.713816	5	0.444858	0	0.397948	AGCTCCAGAGGCAAAGAAAAC	TGCATAGTGATGGTTCCTTCC	420	Nagy et al. Mol Breeding (2010) 26:357–370
29	GM1535	(ATAG)5	Genic	0.5625	9	0.63805	0	0.607957	TCGCTTTGTCTGCACTTCTTT	TGCTGCACATATTCAGTTTTCC	250	Nagy et al. Mol Breeding (2010) 26:357–370
30	GM1570	(TCA)9	Genic	0.355263	12	0.712409	0	0.659577	TTCAGCATCTTGGATTGACG	CATAAACACTCGTCCCTTTGG	403	Nagy et al. Mol Breeding (2010) 26:357–370
31	GM1573	(TC)24	Genic	0.554276	26	0.653707	0.0625	0.62933	GAGACCGGAGACGGAGAGTAT	ACGCCCATAGATTAACCCAGT	264	Nagy et al. Mol Breeding (2010) 26:357–370
32	GM1577	(GA)13	Genic	0.230263	17	0.874805	0	0.86321	GCGGTGTTGAAGTTGAAGAAG	TAACGCATTAACCACACACCA	278	Nagy et al. Mol Breeding (2010) 26:357–370
33	GM1599	(TTA)9	Genic	0.796053	11	0.356848	0.00328947	0.344819	CGGATACGATCATAGGAAGCA	CGCAGCAGCAAACTAACAATA	408	Nagy et al. Mol Breeding (2010) 26:357–370
34	GM1603	(ATTT)6	Genic	0.546053	11	0.634149	0.00328947	0.591751	GGTTATGACATCTTGATTGGATG	AGATTGCAGCGAGAAGGAAGT	400	Nagy et al. Mol Breeding (2010) 26:357–370
35	GM1609	(CT)12	Genic	0.118421	34	0.933302	0	0.92939	TGAATTCCATTTCCATCATCAA	TGAATGTGTGTGAGGGAAAGAT	262	Nagy et al. Mol Breeding (2010) 26:357–370
36	GM1641	(GAAA)6	Genic	0.592105	22	0.611128	0.355263	0.583482	ACACGTGTCCCTCAAACACA	GTTGCAGAGCTCATCAAGCA	151	Nagy et al. Mol Breeding (2010) 26:357–370
37	GM1740	(TTAA)5	Genic	0.601974	15	0.550446	0	0.487008	CCAGTGATTCAAGGGTTGCT	AAACCCTAATATATAGCACAGCAAAA	326	Nagy et al. Mol Breeding (2010) 26:357–370
38	GM1752	(CT)5	Genic	0.756579	10	0.408306	0	0.38611	CAACCGAATCTGCAAAGAAA	AGTGCATGATAGCCCCATGT	200	Nagy et al. Mol Breeding (2010) 26:357–370
39	GM1760	(TTC)18	Genic	0.565789	17	0.654367	0	0.637535	TGAAGAGCCATGTCAGATCG	AGGGCCCCAACAAGATAAGT	212	Nagy et al. Mol Breeding (2010) 26:357–370
40	GM1771	(ATC)5	Genic	0.585526	8	0.61524	0	0.585414	AACCCTATCGCTTGGAAGGT	CCAAAGGAGAATGGTGAGGA	196	Nagy et al. Mol Breeding (2010) 26:357–370
41	GM1809	(AT)5	Genic	0.391447	10	0.755005	0.00986842	0.721596	CAGATAATGGATCACAAATGACAA	CGGGGCCTTTTCTACGTATT	106	Nagy et al. Mol Breeding (2010) 26:357–370
42	GM1839	(AGA)9	Genic	0.322368	17	0.777917	0	0.748492	GAATCTGAGAGTGAAACAGAGCA	GAATTTGGGAAGACGAGGTTG	90	Nagy et al. Mol Breeding (2010) 26:357–370
43	GM1846	(GA)10	Genic	0.771382	9	0.38482	0.00328947	0.360766	GTGCGTAGTGAGTGGGTCCTA	CACGCAAACTCTCGATTGTAA	103	Nagy et al. Mol Breeding (2010) 26:357–370
44	GM1867	(AG)10	Genic	0.319079	35	0.870407	0.00328947	0.864058	GAGCAGACATGGTTGAATGGT	CACCTCAACGAAGAACTCAGC	102	Nagy et al. Mol Breeding (2010) 26:357–370
45	GM1878	(CT)22	Genic	0.226974	25	0.850286	0	0.833898	TCAGTGGTTCAGTGCATCAAG	GTCCCTTGGTCATCTTCGATT	123	Nagy et al. Mol Breeding (2010) 26:357–370
46	GM1883	(TCT)8	Genic	0.430921	23	0.773513	0.161184	0.757277	ACCCTTCTTCTCCACATCCAC	GGTTTGGGGCTTAACAGAGAC	91	Nagy et al. Mol Breeding (2010) 26:357–370
47	GM1899	(TC)15	Genic	0.633224	14	0.567212	0.00328947	0.541117	GGCTCCGATTTCTACGTTTCT	GGAGCTCCGATGAGAAGCTAA	91	Nagy et al. Mol Breeding (2010) 26:357–370
48	GM1901	(AT)12	Genic	0.322368	11	0.749984	0.00328947	0.707383	GAAACACCGATATTTTCGATACA	TGACGAGCAAGTCATGTATGTG	159	Nagy et al. Mol Breeding (2010) 26:357–370
49	GM1907	(TTC)7	Genic	0.309211	17	0.824516	0.00328947	0.804656	CACTGTCCTCTTCCCTCACTCT	GGTGGACGAAGAAGAAGAAGAA	158	Nagy et al. Mol Breeding (2010) 26:357–370
50	GM1911	(AG)25	Genic	0.236842	21	0.848511	0	0.831481	CAGCTTTCTTTCAATTCATCCA	CACTTCGTGTTCTTCCTGCTC	136	Nagy et al. Mol Breeding (2010) 26:357–370
51	GM1937	(TC)12	Genic	0.253289	26	0.866068	0.0361842	0.85374	TTCATCCTCTGCTTCCTTTGA	TGACCAAACCCATCATCATCT	107	Nagy et al. Mol Breeding (2010) 26:357–370
52	GM1959	(TC)22	Genic	0.388158	15	0.755713	0	0.722643	GTGTTCTCAGCCATCTTTTCG	GTGAAGGTGTTGTGAATGCAG	158	Nagy et al. Mol Breeding (2010) 26:357–370
53	GM1990	(TATC)8	Genic	0.245066	33	0.820329	0.0296053	0.798401	TCCTTCCCACAATAACAATGAA	GAGGAGAAAACATGGCCTAAAA	143	Nagy et al. Mol Breeding (2010) 26:357–370
54	GM1991	(TC)12	Genic	0.335526	12	0.76563	0.00328947	0.729297	GAAAATGATGCCGAGAAATGT	GGGGAGAGATGCAGAAAGAGA	122	Nagy et al. Mol Breeding (2010) 26:357–370
55	GM2009	(AG)16	Genic	0.286184	33	0.88476	0.0953947	0.8784	CAAACGCATACACCCCATAAC	TTTGGTTCTCGTTTGTGTTTT	107	Nagy et al. Mol Breeding (2010) 26:357–370
56	GM2053	(TCT)5(TGATTC)3	Genic	0.552632	7	0.601952	0	0.542854	ACAAGGAAAACCCATCCAATC	ACGTGATGGATTCTTGTGGAG	405	Nagy et al. Mol Breeding (2010) 26:357–370
57	GM2062	(GAA)5(AAC)5	Genic	0.5	30	0.733585	0.0592105	0.725146	GGACTTTGGGTTGGTCAAGAT	TCACAAACACAAGACAATTTGAA	403	Nagy et al. Mol Breeding (2010) 26:357–370
58	GM2067	(TCA)7(AGA)9	Genic	0.302632	16	0.831452	0.00657895	0.813668	TCGCCAAGAAGAACAAAACAC	CTGGTCGAAGAAGGGTTCTCT	406	Nagy et al. Mol Breeding (2010) 26:357–370
59	GM2079	(CAG)6	Genic	0.84375	14	0.285275	0.0559211	0.281267	GGCCAAGGAGAAGAAGAAAGA	GAAGGAGTAGTGGTGCTGCTG	418	Nagy et al. Mol Breeding (2010) 26:357–370
60	GM2089	TCC/TCT	Genic	0.309211	29	0.797741	0.00657895	0.77129	ATCGCGCAGTTAAAGAAGTGA	ATCTGAGTTCCGAGCAGTTCA	137	Nagy et al. Mol Breeding (2010) 26:357–370
61	GM2120	CA/ATC/CT	Genic	0.253289	80	0.919473	0.572368	0.91713	TCCACTGCCACCTCTATCATC	TCCACCCACATAGACAGAAGC	139	Nagy et al. Mol Breeding (2010) 26:357–370
62	GM2215	(GA)8	Genic	0.350329	16	0.763558	0.763158	0.727938	GAAATCGGAGTCGGAGAGGT	TCCCCTTCTTTCTTCGTTCTT	272	Nagy et al. Mol Breeding (2010) 26:357–370
63	GM2233	(CTT)7	Genic	0.585526	16	0.58702	0	0.538348	GATTCGATCCTCTGCTGATTG	AGGACGCTCTTCCCTATGTGT	265	Nagy et al. Mol Breeding (2010) 26:357–370
64	GM2259	(ATT)6	Genic	0.236842	30	0.883981	0	0.874648	GGAAGCACCGATAGTTCCTCT	TTCTGCTGCTTTCACTCATCA	135	Nagy et al. Mol Breeding (2010) 26:357–370
65	GM2265	(TAG)8	Genic	0.644737	14	0.551485	0	0.523854	GGTTCCAACATCACTGAGGAA	CTACCATCATCATCAGCAGCA	209	Nagy et al. Mol Breeding (2010) 26:357–370
66	GM2301	(TGC)7	Genic	0.345395	13	0.738833	0.0131579	0.69701	GTAACCACAGCTGGCATGAAC	TCTTCAAGAACCCACCAACAC	137	Nagy et al. Mol Breeding (2010) 26:357–370
67	GM2308	(CT)11	Genic	0.496711	15	0.680402	0	0.643072	CTCTCTCTCCCCTTCATCGAC	GGCAGAATGAAAGGTGAGAACT	143	Nagy et al. Mol Breeding (2010) 26:357–370
68	GM2313	(AG)17	Genic	0.347039	31	0.821297	0.00657895	0.804969	GATGCTGCTAAATCGAGATGC	GTTGTTTTGTTTCACGCCAGT	137	Nagy et al. Mol Breeding (2010) 26:357–370
69	GM2350	(GA)20	Genic	0.223684	30	0.8839	0.00328947	0.874189	GACTGTGTGGTTGGTGGTTTT	CTCCTTGACCTCCTGGAGAAT	154	Nagy et al. Mol Breeding (2010) 26:357–370
70	GM2407	(GA)14	Genic	0.625	13	0.53408	0.0131579	0.47501	GCTGAGTCAGAAGTAAACGAGGA	ATCGGACGGAGAGAGAGTGAG	236	Nagy et al. Mol Breeding (2010) 26:357–370
71	GM2425	(AAC)7	Genic	0.203947	40	0.880746	0.601974	0.869617	AGGATCACCACAACCAACAAC	TTCTGATCCCTCTTCTTGATCG	191	Nagy et al. Mol Breeding (2010) 26:357–370
72	GM2444	(CAA)10	Genic	0.355263	20	0.820031	0	0.804373	CCCTGTTACACACAAGCCATT	TGAGCAAGTGTTAGCCATGAA	268	Nagy et al. Mol Breeding (2010) 26:357–370
73	GM2480	(TC)13	Genic	0.332237	16	0.788738	0	0.761276	AGCGCCTTCTTTTGTCTCTCT	GATGAAGAGGTGAGGGTGGA	215	Nagy et al. Mol Breeding (2010) 26:357–370
74	GM2504	(AT)18	Genic	0.200658	16	0.855977	0.470395	0.839737	ACATCAATCCCTGCCTACCTC	TCGGATTCTGTTACCACCTCA	307	Nagy et al. Mol Breeding (2010) 26:357–370
75	GM2531	(AAC)5	Genic	0.575658	16	0.641593	0.115132	0.623223	CAAGGATGTCCCAGATGATGT	GGACTCAATTTGTCGACCCTA	305	Nagy et al. Mol Breeding (2010) 26:357–370
76	GM2536	(TC)22	Genic	0.4375	34	0.78197	0.00657895	0.771217	AGCCTCCACCTTCTCCTATTG	GATGCAGTGGAGGGATAACAA	336	Nagy et al. Mol Breeding (2010) 26:357–370
77	GM2547	(CT)16	Genic	0.328947	29	0.85127	0.00986842	0.841168	GATCGTGACTTTCACCCAAAA	GGAACCCAGGAGGTTGATATT	317	Nagy et al. Mol Breeding (2010) 26:357–370
78	GM2589	(TC)12	Genic	0.578947	29	0.615705	0.345395	0.58234	TTTCAGCTACCCTTCTTCCAAA	CAAAAGTGAACCCCGTAAGAA	308	Nagy et al. Mol Breeding (2010) 26:357–370
79	GM2638	(TC)14	Genic	0.365132	28	0.738573	0	0.70227	ATGCTCTCAGTTCTTGCCTGA	CAGACATAACAGTCAGTTTCACC	107	Nagy et al. Mol Breeding (2010) 26:357–370
80	GM2669	(CTT)5	Genic	0.814145	8	0.321546	0.00657895	0.300801	CTAACCCTGCATCTCCGTTTT	CCCAACAACAACAATAACAACA	105	Nagy et al. Mol Breeding (2010) 26:357–370
81	GM2724	TTC	Genic	0.527961	8	0.604489	0.00328947	0.537529	GGAAAAGAAGAGCAGCCACAT	CACTCTCACTTTCTCTTCTGCTT	108	Nagy et al. Mol Breeding (2010) 26:357–370
82	GM2744	(GAC)8	Genic	0.384868	19	0.765257	0	0.737677	TCAAATGATGGAAGCTAAGCAA	AACAACTCATCAATGGCGAAG	260	Nagy et al. Mol Breeding (2010) 26:357–370
83	GM2745	(TA)12	Genic	0.434211	26	0.721347	0	0.684407	TCAAATGATGGAAGCTAAGCAA	GCGAAGAAGCTTTCACAACAA	254	Nagy et al. Mol Breeding (2010) 26:357–370
84	GM2746	(TTC)10	Genic	0.351974	15	0.781899	0	0.755162	TCAACCTCAAGGGTGATTGTC	ACACAAACCCGCTCACTCTAA	120	Nagy et al. Mol Breeding (2010) 26:357–370
85	GM2754	(CAT)1	Genic	0.595395	6	0.560834	0	0.500047	TGCCAATGCTCTTCAATAGGT	GAGCGACAACACCCTTTTATG	102	Nagy et al. Mol Breeding (2010) 26:357–370
86	PM73	(GA)16	Genomic	0.273026	26	0.860262	0	0.847629	AGTGTTGGGTGTGAAAGTGG	GGGACTCGGAACAGTGTTTATC	110	He et al. BMC Plant Biology (2003) 3:3
87	PM137	(GA)19	Genomic	0.273026	19	0.845633	0	0.829594	AACCAATTCAACAAACCCAGT	GAAGATGGATGAAAACGGATG	150	He et al. BMC Plant Biology (2003) 3:3
88	PM183	(CT)24	Genomic	0.21875	15	0.870288	0.00328947	0.857526	TTCTAATGAAAACCGACAAGTTT	CGTGCCAATAGAGTTTTATACGG	100	He et al. BMC Plant Biology (2003) 3:3
89	PM346	(CGG)6	Genomic	0.4375	16	0.660297	0	0.600709	AAAGGCGCACTCGATTCTAA	CGCACAGAAACATCAAGCAT	200	He et al. Euphytica (2005) 142: 131–136
90	PM418	(TC)24	Genomic	0.152961	35	0.918732	0.0131579	0.91325	TCTAATGAAAACCGACAAGTTTAGA	AGGCGTGCCAATAGAGTTTT	100	He et al. Euphytica (2005) 142: 131–136
91	PM419	(GA)7	Genomic	0.345395	18	0.807111	0	0.786246	TGCGAGACCAGAGAGGAGAT	TAGCGGTTCAGAAACCCTTT	167	He et al. Euphytica (2005) 142: 131–136
92	PM499	(CT)11	Genomic	0.434211	22	0.668066	0	0.613209	TCCCTTCTAAACACGAAATGG	ACTGAATGGAGAAAAGAGTGTGG	150	He et al. Euphytica (2005) 142: 131–136
93	S01	(CT)27	Genomic	0.495066	30	0.723879	0.00657895	0.708079	TGGACTAGACAAGGAACAACCA	GAGCCATGAGCACACAACAC	200	Wang et al. Electronic J Biotechnol (2007) ISSN: 0717-3458
94	S11	(CT)4TT(CT)9	Genomic	0.398026	13	0.703033	0.00328947	0.65621	ATGACGGCAGTAGCAGAAGC	TTGAGGAGAAGACGCTGTTG	155	Wang et al. Electronic J Biotechnol (2007) ISSN: 0717-3458
95	S108	(TC)14(AC)15	Genomic	0.570724	21	0.604084	0.0361842	0.557773	GCTTACATTACACGTCADCTC	CCGAACTTACAGTTAGGAG	199	Wang et al. Electronic J Biotechnol (2007) ISSN: 0717-3458
96	Seq1B09	(GA)19	Genomic	0.358553	13	0.7316	0.00657895	0.690765	CGTTCTTTGCCGTTGATTCT	AGCACGCTCGTTCTCTCATT	282	Ferguson et al. Theor Appl Genet (2004) 108:1064–1070
97	Seq2D12B	(TAA)16	Genomic	0.220395	25	0.882964	0.0131579	0.872905	AAGCTGAACGAACTCAAGGC	TGCAATGGGTACAATGCTAGA	265	Ferguson et al. Theor Appl Genet (2004) 108:1064–1070
98	Seq2E06	(GA)12	Genomic	0.134868	30	0.922779	0.753289	0.917781	TACAGCATTGCCTTCTGGTG	CCTGGGCTGGGGTATTATTT	250	Ferguson et al. Theor Appl Genet (2004) 108:1064–1070
99	Seq3B05	(GA)42	Genomic	0.398026	19	0.80584	0.00328947	0.793536	CCTCCCTGCTTGATCCAATA	AACTGTAGCGAATGTGTTACATGG	299	Ferguson et al. Theor Appl Genet (2004) 108:1064–1070
100	Seq3E10	(TAA)14	Genomic	0.440789	26	0.760106	0.0559211	0.741219	TCCCAAAAATAACAAACATGGA	ACGCTTTGAGACTCGTCGTT	276	Ferguson et al. Theor Appl Genet (2004) 108:1064–1070
101	Seq5D05	(GA)32	Genomic	0.259868	16	0.819014	0	0.796434	AAAAGAAAGACCTTCCCCGA	GCAGGTAATCTGCCGTGATT	274	Ferguson et al. Theor Appl Genet (2004) 108:1064–1070
102	Seq7G02	(TATC)12	Genomic	0.309211	33	0.868589	0.0263158	0.860717	ACTCCCGATGCACTTGAAAT	AACCTCTGTGCACTGTCCCT	225	Ferguson et al. Theor Appl Genet (2004) 108:1064–1070
103	Seq9G05	(AC)13(CT)22	Genomic	0.713816	17	0.471525	0.0394737	0.452048	CAAATTGTGCAGCCAAGAGA	CATATGCCCAGGAAGAGGAA	273	Ferguson et al. Theor Appl Genet (2004) 108:1064–1070
104	Seq10D04	(GA)24	Genomic	0.327303	14	0.819999	0.00657895	0.800657	ATCCCTGATTAGTGCAACGC	CGTAGGTGGTTTTAGGAGGG	203	Ferguson et al. Theor Appl Genet (2004) 108:1064–1070
105	Seq13E09	(AAT)16	Genomic	0.274671	24	0.843085	0.0164474	0.826734	GGAGGAGGACGACGATGATA	TGTCGTCTCATCCAAAGGAA	298	Ferguson et al. Theor Appl Genet (2004) 108:1064–1070
106	Seq14H06	(GT)31	Genomic	0.25	20	0.866187	0.00328947	0.853181	GCAACTAGGGTGTATGCCGT	CAACCCTATACACCGAGGGA	285	Ferguson et al. Theor Appl Genet (2004) 108:1064–1070
107	Seq15C10	(TAA)16	Genomic	0.401316	33	0.802242	0.213816	0.789427	ATTCCCATGTCGTCAAGACC	GCGACGGTATTGGCTTTTAG	203	Ferguson et al. Theor Appl Genet (2004) 108:1064–1070
108	Seq16C06	(GA)18	Genomic	0.322368	13	0.799732	0	0.774022	TTGCTACTAAGCCGAAAATGAAG	CTTGAAATTAACACATATGCACACA	230	Ferguson et al. Theor Appl Genet (2004) 108:1064–1070
109	Seq16G08	(TAA)19	Genomic	0.322368	15	0.821757	0.00657895	0.802228	CTCAAAAAGCGCTTAGCCAC	CTGCCTACTGCCTACTGCCT	194	Ferguson et al. Theor Appl Genet (2004) 108:1064–1070
110	Seq18C05	(AG)5(TAA)23	Genomic	0.207237	16	0.863135	0.00328947	0.848404	GGACAGCCGGATGCTATTTA	ACATGAGTCCCTTTTCCCTT	281	Ferguson et al. Theor Appl Genet (2004) 108:1064–1070
111	Seq18G01	(ATA)14	Genomic	0.358553	26	0.78119	0.00328947	0.755028	AATAGGTTGTGAAGCACGCA	TTCGGTGGTACTTTTAAGGCA	277	Ferguson et al. Theor Appl Genet (2004) 108:1064–1070
112	Seq19D06	(TAA)19	Genomic	0.240132	24	0.876996	0.00986842	0.866052	TTTGTTATGCTCACACCCCA	AAAAATGAAGCAATATTTTGTTGTTAG	232	Ferguson et al. Theor Appl Genet (2004) 108:1064–1070
113	Seq19D09	(TAT)18	Genomic	0.254934	24	0.86557	0.00328947	0.853248	TGTTGCCCACTGTTCTAATCA	TCAAATGGCATAGTCTCCCC	271	Ferguson et al. Theor Appl Genet (2004) 108:1064–1070
114	Seq19G07	(GA)22	Genomic	0.164474	31	0.922135	0	0.917176	ATTCAATTCCTCTCTCCCCC	TCAATCAATCAATCGCAGGA	149	Ferguson et al. Theor Appl Genet (2004) 108:1064–1070
115	TC1A02	(TC)35	Genomic	0.148026	38	0.925089	0.0230263	0.920551	GCAATTTGCACATTATCCGA	CATGTTCGGTTTCAAGTCTCAA	255	Moretzsohn et al. Theor Appl Genet (2005) 111: 1060–1071
116	TC1B02	(CT)25	Genomic	0.302632	43	0.880475	0	0.874668	AACATGCATGCAAATGGAAA	GCCAAAGTCACTTGTTTGCTT	226	Moretzsohn et al. Theor Appl Genet (2005) 111: 1060–1071
117	TC1D02	(TC)30	Genomic	0.335526	23	0.773643	0.0789474	0.745475	GATCCAAAATCTCGCCTTGA	GCTGCTCTGCACAACAAGAA	264	Moretzsohn et al. Theor Appl Genet (2005) 111: 1060–1071
118	TC1E01	(GA)29	Genomic	0.263158	42	0.901381	0.0197368	0.896554	CAGCAAAGAGTCGTCAGTCG	GAAAGTTCACTTGAGCAAATTCA	218	Moretzsohn et al. Theor Appl Genet (2005) 111: 1060–1071
119	TC1E06	(TC)21	Genomic	0.694079	17	0.478229	0	0.43958	ACCGTTACGAACGCTTTGTC	TCCCTCTCATACGACACCCT	141	Moretzsohn et al. Theor Appl Genet (2005) 111: 1060–1071
120	TC2C07	(CT)23	Genomic	0.490132	19	0.661292	0	0.612045	CACCACACTCCCAAGGTTTT	TCAAGAACGGCTCCAGAGTT	165	Moretzsohn et al. Theor Appl Genet (2005) 111: 1060–1071
121	TC2D06	(AG)30	Genomic	0.539474	15	0.649779	0	0.613415	AGGGGGAGTCAAAGGAAAGA	TCACGATCCCTTCTCCTTCA	214	Moretzsohn et al. Theor Appl Genet (2005) 111: 1060–1071
122	TC2D08	(CT)25	Genomic	0.253289	29	0.832756	0	0.81357	ATGTGGGGAGGTCGGTAAC	TCACAGGTTTTGTGTGCTCG	300	Moretzsohn et al. Theor Appl Genet (2005) 111: 1060–1071
123	TC3A12	(TC)27	Genomic	0.347039	15	0.751017	0.105263	0.711882	GCCCATATCAAGCTCCAAAA	TAGCCAGCGAAGGACTCAAT	201	Moretzsohn et al. Theor Appl Genet (2005) 111: 1060–1071
124	TC3E05	(GA)25	Genomic	0.328947	30	0.849204	0.00986842	0.838495	CACCACTTGAGTTGGTGAGG	CTTCTTCTTCTCCCGCAATG	295	Moretzsohn et al. Theor Appl Genet (2005) 111: 1060–1071
125	TC3G01	(TC)14 (TC)12	Genomic	0.328947	24	0.792206	0.00328947	0.764979	GACGGTAATCGTGCCCTAAA	TGCAGTAGTGGCAGCAGAAC	248	Moretzsohn et al. Theor Appl Genet (2005) 111: 1060–1071
126	TC3H07	(GA)20 (TTC)4	Genomic	0.296053	18	0.75883	0	0.719931	CAATGGGAGGCAAATCAAGT	GCCAAATGGTTCCTTCTCAA	247	Moretzsohn et al. Theor Appl Genet (2005) 111: 1060–1071
127	TC4D09	(CT)18	Genomic	0.292763	16	0.75963	0	0.720203	TTGTGCTCTGCTCTTGGTTG	CTTGCTGGAGGAAACACACA	210	Moretzsohn et al. Theor Appl Genet (2005) 111: 1060–1071
128	TC4E10	(CCT)4 (T)12 (CT)14	Genomic	0.457237	24	0.732936	0.194079	0.706414	ACGTCATCTTCCCTCCTCCT	CCATTTTCTCCTCGAACCAA	151	Moretzsohn et al. Theor Appl Genet (2005) 111: 1060–1071
129	TC4F12	(CT)23	Genomic	0.167763	21	0.906596	0.0131579	0.89961	GATCTTTCCGCCATTTTCTC	GGTGAATGACAGATGCTCCA	220	Moretzsohn et al. Theor Appl Genet (2005) 111: 1060–1071
130	TC4G02	(TC)27	Genomic	0.488487	28	0.735408	0.0164474	0.722459	GATCCAACTGTGAATTGGGC	CACACCAGCAACAAGGAATC	151	Moretzsohn et al. Theor Appl Genet (2005) 111: 1060–1071
131	TC4G10	(GA)20 (GA)5 (GT)5	Genomic	0.276316	52	0.882115	0.542763	0.874665	TTCGGTCATGTTTGTCCAGA	CTCGAGTGCTCACCCTTCAT	211	Moretzsohn et al. Theor Appl Genet (2005) 111: 1060–1071
132	TC5A06	(TC)27	Genomic	0.338816	32	0.851855	0.138158	0.843261	TCGGTTTGGGAGACACTCTT	TTGTAAGCAGACGCCACATC	171	Moretzsohn et al. Theor Appl Genet (2005) 111: 1060–1071
133	TC5D06	(AG)21	Genomic	0.279605	28	0.871927	0.0230263	0.862105	GAAATTTTAGTTTTCAGCACAGCA	TTTTCCCCTCTTAAATTTTCTCG	177	Moretzsohn et al. Theor Appl Genet (2005) 111: 1060–1071
134	TC6E01	(GA)22	Genomic	0.141447	31	0.937435	0	0.934107	CTCCCTCGCTTCCTCTTTCT	ACGCATTAACCACACACCAA	171	Moretzsohn et al. Theor Appl Genet (2005) 111: 1060–1071
135	TC6H03	(AG)21	Genomic	0.226974	40	0.906878	0	0.901099	TCACAATCAGAGCTCCAACAA	CAGGTTCACCAGGAACGAGT	223	Moretzsohn et al. Theor Appl Genet (2005) 111: 1060–1071
136	TC7A02	(CT)6 (GA)19	Genomic	0.378289	38	0.830332	0	0.82213	CGAAAACGACACTATGAAACTGC	CCTTGGCTTACACGACTTCCT	285	Moretzsohn et al. Theor Appl Genet (2005) 111: 1060–1071
137	TC7C06	(GA)23	Genomic	0.375	26	0.810011	0	0.794345	GGCAGGGGAATAAAACTACTAACT	TTTTCCTTCCTTCTCCTTTGTC	156	Moretzsohn et al. Theor Appl Genet (2005) 111: 1060–1071
138	TC7E04	(AG)16	Genomic	0.401316	14	0.730079	0.0230263	0.69047	GAAGGACCCCATCTATTCAAA	TCCGATTTCTCTCTCTCTCTCTC	284	Moretzsohn et al. Theor Appl Genet (2005) 111: 1060–1071
139	TC7H11	(AG)18	Genomic	0.138158	43	0.940876	0	0.937917	AGGTTGGAACTATGGCTGATTG	CCAGTTTAGCATGTGTGGTTCA	309	Moretzsohn et al. Theor Appl Genet (2005) 111: 1060–1071
140	TC11A04	(CT)16 (CT)33	Genomic	0.210526	21	0.888748	0.680921	0.879385	ACTCTGCATGGATGGCTACAG	CATGTTCGGTTTCAAGTCTCAA	239	Moretzsohn et al. Theor Appl Genet (2005) 111: 1060–1071
141	TC11F12	(AG)22	Genomic	0.171053	47	0.918705	0.134868	0.913379	TGAGTCTGTGGAAGAATAAGAGAAG	TGAGTCTATCGCCGCCTAC	237	Moretzsohn et al. Theor Appl Genet (2005) 111: 1060–1071
142	IPAHM103	(AG)17(ATG)5	Genomic	0.248355	31	0.895505	0.740132	0.888832	GCATTCACCACCATAGTCCA	TCCTCTGACTTTCCTCCATCA	160	Cuc et al. BMC Plant Biology (2008) 8:55
143	IPAHM108	(TC)18	Genomic	0.120066	36	0.934	0.611842	0.930209	CTTGTCAAACTCTGTGACTTAGCA	CATGAACAATTACACCCAGTCA	212	Cuc et al. BMC Plant Biology (2008) 8:55
144	IPAHM123	(GA)18	Genomic	0.246711	32	0.872014	0	0.861105	CGGAGACAGAACACAAACCA	TACCCTGAGCCTCTCTCTCG	130	Cuc et al. BMC Plant Biology (2008) 8:55
145	IPAHM219	(TG)15	Genomic	0.333882	13	0.762747	0.0131579	0.726089	TCTCTTTTGTGTATTTTGGGCTA	AGCCTGCGAAACTAAGGTTG	114	Cuc et al. BMC Plant Biology (2008) 8:55
146	IPAHM229	(CA)14	Genomic	0.371711	8	0.710526	0	0.660166	TCAGCCTGCGAAACTAAGGT	TGGAGAACTAGGATCTCTTTTGTG	126	Cuc et al. BMC Plant Biology (2008) 8:55
147	IPAHM287	(TG)16(AG)23	Genomic	0.338816	28	0.836305	0	0.823513	TCTAACCCTTCGGTTCATGG	TCACTATCCCATCCCTGCTC	223	Cuc et al. BMC Plant Biology (2008) 8:55
148	IPAHM288	(GA)8(GT)10	Genomic	0.269737	12	0.820529	0	0.796815	AAGTGAATTTGGGGATGCTG	CTCCACCACTGCCACTATCA	190	Cuc et al. BMC Plant Biology (2008) 8:55
149	IPAHM356	(GA)23	Genomic	0.585526	24	0.641664	0	0.630851	TTGGGATTGGATCCCTAAGA	CAACTACCCTTCTCTCCACCA	100	Cuc et al. BMC Plant Biology (2008) 8:55
150	IPAHM509	(CA)25	Genomic	0.384868	25	0.812982	0.00328947	0.800203	GCCTGCAAAGCTAAGGTTG	TGGAGAGTTAGGATTTCTGGCTA	124	Cuc et al. BMC Plant Biology (2008) 8:55
151	IPAHM524	(GA)20	Genomic	0.233553	26	0.896533	0.0164474	0.889169	GCCATGGATAAGAACCTGAAA	CAGTAAGCTGAGCTGGCAGA	293	Cuc et al. BMC Plant Biology (2008) 8:55
152	IPAHM606	(CA)15	Genomic	0.291118	21	0.841256	0.815789	0.824804	CCTAACTCAGCCTGCGAAAC	CAGAGGTGTTTGGAGAACTAGGA	144	Cuc et al. BMC Plant Biology (2008) 8:55
153	IPAHM659	(GA)18	Genomic	0.184211	40	0.902825	0.361842	0.895456	AAGTCACTGGCCAAAACTGC	CCCTCGATTTCGACTCAGAC	146	Cuc et al. BMC Plant Biology (2008) 8:55
154	IPAHM689	(GA)20	Genomic	0.248355	35	0.886973	0.717105	0.878618	GATGACAATAGCGACGAGCA	GTAAGCCTGCAGCAACAACA	253	Cuc et al. BMC Plant Biology (2008) 8:55
	Mean			0.403697	22.2078	0.738245	0.0789901	0.714588
