# Supplementary material for: Genomewide Association Studies for 50 Agronomic Traits in Peanut Using the ‘Reference Set’ Comprising 300 Genotypes from 48 Countries of the Semi-Arid Tropics of the World
Source: PLoS One. 2014 Aug 20;9(8):e105228. doi: 10.1371/journal.pone.0105228 (PMC4139351; doi:10.1371/journal.pone.0105228)
Supplement: Table S5 — Marker allele unique to the genotype identified for all the genotypes of the peanut ‘reference set’. This table contains information on unique allele identified for selected SSR markers which can differentiate each genotype from the other genotypes. Majority of the genotypes could be identified by unique allele detected by a single marker and the remaining genotypes could be discriminated by using a combination of unique alleles for two or more than two SSR markers. Alleles highlighted with green colour indicate uniqueness to a single genotype. Dark orange colour indicates that this allele is present only in two genotypes; blue colour alleles are present in three genotypes while purple colour indicates presence in four or five genotypes. (XLSX) [file pone.0105228.s005.xlsx]

## Sheet: Final
Table S5: Marker allele unique to the genotype identified for all the genotypes of the peanut ‘reference set’
S. No.	Marker	Allele (bp)	ICGV 92267	ICG 434	ICGL 5	ICG 7897	ICG 7963	ICG 2772	ICG 9842	ICG 12509	ICG 10950	ICG 5745	ICGV 94361	ICG 12235	ICG 862	ICG 7243	ICG 2019	ICG 4684	ICG 6667	ICG 12682	ICGV 02148	ICG 3312	ICGV 02286	ICG 1711	ICG 10474	ICGV 02446	ICGV 86590	ICG 4670	ICGV 01232	ICGV 87160	ICG 1699	ICG 1534	ICG 3421	ICG 6766	ICG 15232	ICG 1834	ICG 6703	ICG 10920	ICG 163	ICG 12000	ICG 81	ICG 5327	ICG 5051	ICG 2773	ICG 2381	ICG 7181	ICG 3102	ICG 13603	ICG 3140
1	Ah193	364
2	Ah193	412																	Ah193_412
3	Ah193	422
4	Ah193	424
5	Ah193	426
6	Ah193	430
7	Ah193	432	Ah193_432
8	Ah193	434
9	Ah193	436																								Ah193_436
10	Ah193	438
11	Ah193	440
12	Ah193	444
13	Ah193	460
14	Ah193	464
15	Ah193	470
16	Ah193	480
17	Ah193	486
18	GM1000	437
19	GM1000	439
20	GM1000	441
21	GM1000	445
22	GM1000	457
23	GM1000	459
24	GM1000	461
25	GM1000	463																																		GM1000_463
26	GM1007	395
27	GM1007	398
28	GM1007	401
29	GM1007	405
30	GM1007	409
31	GM1007	424
32	GM1007	427
33	GM1007	437
34	GM1007	439
35	GM1007	441
36	GM1007	443
37	GM1007	445
38	GM1007	450
39	GM1007	459
40	GM1007	461
41	GM1007	464
42	GM1007	471
43	GM1007	473
44	GM1009	423
45	GM1021	392
46	GM1021	398
47	GM1021	416
48	GM1021	420
49	GM1062	242
50	GM1062	248
51	GM1062	250
52	GM1062	254
53	GM1062	256
54	GM1062	262
55	GM1062	274
56	GM1076	320
57	GM1076	323
58	GM1076	326
59	GM1076	344
60	GM1090	244
61	GM1097	249
62	GM1097	252
63	GM1097	255
64	GM1097	267
65	GM1097	271
66	GM1097	275
67	GM1108	239
68	GM1108	249
69	GM1108	259
70	GM1108	261
71	GM1108	273
72	GM1108	281
73	GM1108	285
74	GM1108	91
75	GM1108	93
76	GM1219	138																																								GM1219_138
77	GM1392	104
78	GM1392	93
79	GM1416	102
80	GM1416	88
81	GM1416	92
82	GM1416	96
83	GM1418	118
84	GM1418	142
85	GM1418	202
86	GM1418	217
87	GM1445	238
88	GM1445	259
89	GM1445	265
90	GM1445	274
91	GM1445	289
92	GM1445	310
93	GM1445	313
94	GM1469	200
95	GM1469	203
96	GM1469	227																GM1469_227
97	GM1469	233
98	GM1469	242																	GM1469_242
99	GM1469	248
100	GM1469	263		GM1469_263
101	GM1469	266
102	GM1469	401
103	GM1483	101
104	GM1483	105
105	GM1483	108
106	GM1483	116
107	GM1483	99
108	GM1494	216
109	GM1494	220
110	GM1494	223
111	GM1494	225
112	GM1494	227
113	GM1494	229
114	GM1494	231
115	GM1494	233
116	GM1494	235
117	GM1494	237
118	GM1494	243
119	GM1502	407
120	GM1502	410																												GM1502_410
121	GM1502	425
122	GM1502	437
123	GM1502	443
124	GM1502	458
125	GM1502	464
126	GM1531	397
127	GM1531	403
128	GM1531	417																																										GM1531_417
129	GM1535	229
130	GM1535	259
131	GM1536	434
132	GM1536	455
133	GM1536	467
134	GM1536	470
135	GM1536	479
136	GM1536	500
137	GM1538	409
138	GM1570	477																														GM1570_477
139	GM1570	487
140	GM1570	499
141	GM1573	238
142	GM1573	242
143	GM1573	246
144	GM1573	268
145	GM1573	270
146	GM1573	272
147	GM1573	274
148	GM1573	280																																								GM1573_280
149	GM1573	284																				GM1573_284
150	GM1573	286																					GM1573_286
151	GM1573	292
152	GM1577	267
153	GM1577	318
154	GM1599	444
155	GM1599	452
156	GM1599	472									GM1599_472
157	GM1603	404
158	GM1603	406																		GM1603_406
159	GM1609	247
160	GM1609	249
161	GM1609	251
162	GM1609	253
163	GM1609	255
164	GM1609	263
165	GM1609	267		GM1609_267
166	GM1609	269
167	GM1609	288
168	GM1609	290
169	GM1641	141
170	GM1641	143
171	GM1641	150
172	GM1641	152
173	GM1641	155
174	GM1641	157
175	GM1641	159
176	GM1641	161
177	GM1641	163
178	GM1641	167
179	GM1641	165
180	GM1740	309
181	GM1740	313
182	GM1740	311
183	GM1740	317
184	GM1740	319
185	GM1740	321
186	GM1752	177																																				GM1752_177
187	GM1752	191
188	GM1752	194
189	GM1752	202
190	GM1760	200
191	GM1760	202
192	GM1760	207
193	GM1760	217
194	GM1809	103
195	GM1809	108
196	GM1809	110
197	GM1839	87
198	GM1839	90
199	GM1839	93
200	GM1846	104																										GM1846_104
201	GM1867	105
202	GM1867	108
203	GM1867	110																											GM1867_110
204	GM1867	126
205	GM1867	128
206	GM1867	132
207	GM1867	144
208	GM1867	159																																								GM1867_159
209	GM1867	165
210	GM1867	168
211	GM1878	103
212	GM1878	111
213	GM1878	130
214	GM1878	132
215	GM1878	134
216	GM1878	148
217	GM1878	150
218	GM1878	153
219	GM1878	156													GM1878_156
220	GM1883	115
221	GM1883	119
222	GM1883	121
223	GM1883	147																																				GM1883_147
224	GM1883	149
225	GM1883	151													GM1883_151
226	GM1883	155																																					GM1883_155
227	GM1883	157
228	GM1899	104
229	GM1899	108
230	GM1901	145
231	GM1901	163
232	GM1901	175
233	GM1901	190
234	GM1907	146																																													GM1907_146
235	GM1907	176
236	GM1911	111
237	GM1911	113
238	GM1911	137
239	GM1911	143
240	GM1911	145
241	GM1911	157
242	GM1937	101
243	GM1937	133
244	GM1937	155																								GM1937_155
245	GM1937	157																									GM1937_157
246	GM1937	161
247	GM1937	189																				GM1937_189
248	GM1937	195																																													GM1937_195
249	GM1937	198
250	GM1959	106
251	GM1959	122					GM1959_122
252	GM1959	126
253	GM1959	134
254	GM1990	102
255	GM1990	107
256	GM1990	113																										GM1990_113
257	GM1990	117
258	GM1990	120
259	GM1990	125
260	GM1990	131
261	GM1990	134							GM1990_134
262	GM1990	152
263	GM1990	173
264	GM1990	183
265	GM1991	112
266	GM1991	116
267	GM1991	134
268	GM1991	144
269	GM2009	108
270	GM2009	118
271	GM2009	86
272	GM2009	89
273	GM2009	92
274	GM2009	95
275	GM2053	394												GM2053_394
276	GM2062	381
277	GM2062	385
278	GM2062	393
279	GM2062	396																	GM2062_396
280	GM2062	398
281	GM2062	408
282	GM2062	412
283	GM2062	414
284	GM2067	357
285	GM2067	360
286	GM2067	396
287	GM2079	395
288	GM2079																																															GM2079_398
289	GM2079	425
290	GM2079	431
291	GM2089	108
292	GM2089	159
293	GM2089	168																																								GM2089_168
294	GM2089	171
295	GM2089	174
296	GM2089	189																											GM2089_189
297	GM2089	192
298	GM2089	204
299	GM2089	207																																													GM2089_207
300	GM2089	216
301	GM2120	121
302	GM2120	123
303	GM2120	125																																		GM2120_125
304	GM2120	127
305	GM2120	133																																								GM2120_133
306	GM2120	148
307	GM2120	150
308	GM2120	153
309	GM2120	156
310	GM2120	160
311	GM2120	173
312	GM2120	175
313	GM2120	182
314	GM2120	184
315	GM2120	186																													GM2120_186
316	GM2120	188
317	GM2120	190												GM2120_190
318	GM2120	192
319	GM2120	194																											GM2120_194
320	GM2120	196
321	GM2120	198
322	GM2120	200
323	GM2120	202
324	GM2120	204
325	GM2120	206
326	GM2120	208
327	GM2120	210													GM2120_210	GM2120_210
328	GM2120	212
329	GM2120	214
330	GM2120	216						GM2120_216
331	GM2120	218
332	GM2120	220
333	GM2120	222																						GM2120_222																									GM2120_222
334	GM2120	224
335	GM2120	226
336	GM2120	230
337	GM2120	234
338	GM2120	238
339	GM2120	240
340	GM2120	242
341	GM2120	244
342	GM2120	249																																								GM2120_249
343	GM2120	252
344	GM2120	254
345	GM2215	250
346	GM2215	256
347	GM2215	259
348	GM2215	262
349	GM2215	295
350	GM2233	250
351	GM2233	253
352	GM2233	256
353	GM2233	277
354	GM2233	307
355	GM2233	355
356	GM2233	367
357	GM2259	107
358	GM2259	109
359	GM2259	111
360	GM2259	113
361	GM2259	115
362	GM2259	117																			GM2259_117
363	GM2259	138
364	GM2259	169
365	GM2265	192
366	GM2265	210
367	GM2265	249
368	GM2265	264
369	GM2301	118																								GM2301_118
370	GM2301	124													GM2301_124
371	GM2301	144
372	GM2301	146
373	GM2308	107
374	GM2308	131
375	GM2308	133
376	GM2308	149
377	GM2313	117
378	GM2313	131
379	GM2313	149
380	GM2313	205																				GM2313_205
381	GM2313	209				GM2313_209
382	GM2313	215	GM2313_215
383	GM2313	217
384	GM2313	219
385	GM2313	221					GM2313_221
386	GM2313	229																																														GM2313_229
387	GM2313	239
388	GM2313	251																						GM2313_251
389	GM2350	126
390	GM2350	128
391	GM2350	131
392	GM2350	134
393	GM2350	140
394	GM2350	154
395	GM2350	173
396	GM2350	211		GM2350_211
397	GM2407	200
398	GM2407	221
399	GM2407	230
400	GM2407	236
401	GM2407	239
402	GM2425	114
403	GM2425	117
404	GM2425	120
405	GM2425	147								GM2425_147
406	GM2425	153
407	GM2425	177
408	GM2425	207																				GM2425_207
409	GM2425	210				GM2425_210
410	GM2425	216	GM2425_216
411	GM2425	219
412	GM2425	222					GM2425_222
413	GM2425	228
414	GM2425	234																																	GM2425_234
415	GM2425	240
416	GM2425	252																						GM2425_252
417	GM2425	261																				GM2425_261
418	GM2425	279						GM2425_279
419	GM2425	282
420	GM2425	285					GM2425_285
421	GM2425	297
422	GM2425	312																						GM2425_312
423	GM2444	253
424	GM2444	255
425	GM2444	259
426	GM2444	269									GM2444_269
427	GM2444	289
428	GM2480	213
429	GM2480	219
430	GM2480	221																							GM2480_221
431	GM2480	226
432	GM2480	236
433	GM2480	239
434	GM2504	233
435	GM2504	239
436	GM2504	245
437	GM2504	302
438	GM2531	290
439	GM2531	296
440	GM2531	322
441	GM2531	330																				GM2531_330
442	GM2536	315
443	GM2536	337
444	GM2536	359
445	GM2536	367
446	GM2536	407	GM2536_407
447	GM2536	415
448	GM2536	419
449	GM2536	421																						GM2536_421
450	GM2536	425																				GM2536_425
451	GM2536	427
452	GM2536	429
453	GM2536	447						GM2536_447
454	GM2536	461
455	GM2536	489																																														GM2536_489
456	GM2547	263																		GM2547_263
457	GM2547	290
458	GM2547	292																														GM2547_292
459	GM2547	294
460	GM2547	296				GM2547_296
461	GM2547	298
462	GM2547	300																									GM2547_300
463	GM2547	316
464	GM2547	318
465	GM2547	321
466	GM2547	325
467	GM2589	308
468	GM2589	322
469	GM2589	324
470	GM2589	328
471	GM2589	338
472	GM2589	346
473	GM2589	348
474	GM2589	350																																				GM2589_350
475	GM2589	356
476	GM2589	358
477	GM2589	360
478	GM2589	362
479	GM2589	368																																												GM2589_368
480	GM2589	370
481	GM2589	398
482	GM2589	418
483	GM2638	116
484	GM2638	120		GM2638_120
485	GM2638	86
486	GM2638	88
487	GM2638	90
488	GM2638	92
489	GM2638	94
490	GM2638	96
491	GM2638	98
492	GM2638	100
493	GM2669	113
494	GM2669	116
495	GM2744	252
496	GM2744	256
497	GM2744	260
498	GM2745	190
499	GM2745	233
500	GM2745	235
501	GM2745	242
502	GM2745	244												GM2745_244
503	GM2745	246																						GM2745_246
504	GM2745	249								GM2745_249
505	GM2745	252
506	GM2745	254																																									GM2745_254
507	GM2745	264
508	GM2746	102
509	GM2746	116
510	GM548	230
511	GM548	232
512	GM548	234
513	GM548	266																																															GM548_266
514	GM548	272
515	GM548	284
516	GM548	286
517	GM548	288																							GM548_288
518	GM548	292
519	GM548	295
520	GM548	300
521	GM548	303
522	GM548	306
523	GM548	308																									GM548_308
524	GM548	350																																									GM548_350
525	GM618	201
526	GM618	203
527	GM618	210									GM618_210
528	GM618	213
529	GM618	216
530	GM635	184
531	GM635	188
532	GM635	190																																														GM635_190
533	GM635	193							GM635_193
534	GM635	199
535	GM635	208
536	GM635	209
537	GM635	217
538	GM635	233																																						GM635_233
539	GM692	180
540	GM692	183
541	GM692	197
542	GM692	201
543	GM692	215
544	GM692	217
545	GM692	219
546	GM692	221
547	GM692	226
548	GM692	228
549	GM692	230
550	GM692	232
551	GM692	234
552	GM692	238
553	GM692	240
554	GM692	244
555	GM692	247
556	GM692	254
557	GM692	264
558	GM692	268																																												GM692_268
559	GM692	271
560	GM692	275
561	GM692	282
562	GM692	284
563	GM692	287
564	GM692	292																		GM692_292
565	GM692	295																																	GM692_295
566	GM692	311
567	GM1135	222
568	GM745	403
569	GM745	405
570	GM745	407
571	GM745	412
572	GM745	417
573	GM745	420
574	GM745	435
575	IPAHM103	113
576	IPAHM103	141					IPAHM103_141
577	IPAHM103	143
578	IPAHM103	165
579	IPAHM103	169
580	IPAHM103	171
581	IPAHM103	173
582	IPAHM103	183																													IPAHM103_183
583	IPAHM108	185
584	IPAHM108	187
585	IPAHM108	198															IPAHM108_198																IPAHM108_198
586	IPAHM108	208
587	IPAHM108	213
588	IPAHM108	220
589	IPAHM108	222
590	IPAHM108	224
591	IPAHM108	263
592	IPAHM108	268										IPAHM108_268
593	IPAHM108	270
594	IPAHM108	272
595	IPAHM108	281
596	IPAHM123	107
597	IPAHM123	113
598	IPAHM123	115
599	IPAHM123	124
600	IPAHM123	127
601	IPAHM123	129
602	IPAHM123	134
603	IPAHM123	136
604	IPAHM123	172	IPAHM123_172
605	IPAHM123	177																IPAHM123_177
606	IPAHM123	192			IPAHM123_192
607	IPAHM219	101
608	IPAHM219	104
609	IPAHM219	119
610	IPAHM219	121
611	IPAHM229	128
612	IPAHM229	176
613	IPAHM287	189
614	IPAHM287	193
615	IPAHM287	196
616	IPAHM287	201
617	IPAHM287	208																																							IPAHM287_208
618	IPAHM287	215
619	IPAHM287	231
620	IPAHM288	160
621	IPAHM288	163
622	IPAHM288	175
623	IPAHM356	117
624	IPAHM356	119
625	IPAHM356	123																							IPAHM356_123
626	IPAHM356	127
627	IPAHM356	129
628	IPAHM356	131
629	IPAHM356	133
630	IPAHM356	147
631	IPAHM509	196
632	IPAHM509	198																																					IPAHM509_198
633	IPAHM509	201
634	IPAHM509	219
635	IPAHM509	227
636	IPAHM509	242
637	IPAHM509	245
638	IPAHM509	249
639	IPAHM524	258
640	IPAHM524	260
641	IPAHM524	274
642	IPAHM524	334
643	IPAHM606	107
644	IPAHM606	123
645	IPAHM606	127
646	IPAHM606	143
647	IPAHM606	151
648	IPAHM606	191
649	IPAHM659	119
650	IPAHM659	121
651	IPAHM659	123
652	IPAHM659	125
653	IPAHM659	127
654	IPAHM659	129
655	IPAHM659	137
656	IPAHM659	139
657	IPAHM659	145
658	IPAHM659	152
659	IPAHM659	154			IPAHM659_154
660	IPAHM659	165
661	IPAHM659	178
662	IPAHM659	184
663	IPAHM689	232
664	IPAHM689	234															IPAHM689_234
665	IPAHM689	246
666	IPAHM689	250				IPAHM689_250
667	IPAHM689	254																																				IPAHM689_254
668	IPAHM689	256
669	IPAHM689	258
670	IPAHM689	260																																							IPAHM689_260
671	IPAHM689	262				IPAHM689_262
672	IPAHM689	264
673	IPAHM689	274
674	IPAHM689	289
675	IPAHM689	291
676	IPAHM689	293
677	IPAHM689	298
678	IPAHM689	302
679	PM137	133
680	PM137	137
681	PM137	144
682	PM137	152
683	PM137	164
684	PM183	147
685	PM183	156																																	PM183_156
686	PM346	199
687	PM346	204
688	PM346	206
689	PM346	220
690	PM346	243											PM346_243
691	PM346	265
692	PM418	107
693	PM418	109
694	PM418	111
695	PM418	114
696	PM418	117
697	PM418	120																	PM418_120
698	PM418	128
699	PM418	132
700	PM418	141
701	PM418	143
702	PM418	149
703	PM418	93
704	PM419	170																PM419_170
705	PM419	179
706	PM419	192
707	PM419	196
708	PM499	138
709	PM499	142
710	PM499	154
711	PM499	157
712	PM499	159
713	PM499	161
714	PM499	163
715	PM499	171
716	PM73	103
717	PM73	107
718	PM73	118																																					PM73_118
719	PM73	95																																														PM73_95
720	S01	152
721	S01	186
722	S01	189
723	S01	197
724	S01	203
725	S01	214
726	S01	218
727	S01	220
728	S01	222
729	S01	234
730	S01	244
731	S01	247
732	S108	187
733	S108	189
734	S108	193
735	S108	195
736	S108	197
737	S108	207
738	S108	215
739	S108	219
740	S108	229
741	S108	235
742	S108	253
743	S11	152
744	S11	155
745	Seq10D04	170
746	Seq10D04	209
747	Seq13E09	245
748	Seq13E09	253
749	Seq13E09	255
750	Seq13E09	263
751	Seq13E09	275
752	Seq13E09	277
753	Seq13E09	279
754	Seq13E09	303
755	Seq13E09	309
756	Seq14H06	259
757	Seq14H06	295
758	Seq14H06	301
759	Seq14H06	307
760	Seq14H06	310																																										Seq14H06_310
761	Seq14H06	319
762	Seq14H06	322
763	Seq15C10	190
764	Seq15C10	210
765	Seq15C10	228
766	Seq15C10	240
767	Seq15C10	242
768	Seq15C10	244
769	Seq15C10	250																																									Seq15C10_250
770	Seq15C10	252
771	Seq15C10	254
772	Seq15C10	258
773	Seq15C10	264
774	Seq15C10	266
775	Seq15C10	278																																															Seq15C10_278
776	Seq16C06	261
777	Seq16G08	108
778	Seq16G08	174
779	Seq16G08	196																															Seq16G08_196
780	Seq18C05	237
781	Seq18C05	252																																		Seq18C05_252
782	Seq18C05	294
783	Seq18G01	201
784	Seq18G01	224
785	Seq18G01	248
786	Seq18G01	250
787	Seq18G01	254
788	Seq18G01	256
789	Seq18G01	258
790	Seq18G01	265																						Seq18G01_265
791	Seq18G01	268
792	Seq18G01	270
793	Seq18G01	288
794	Seq19D06	223
795	Seq19D06	226
796	Seq19D06	229
797	Seq19D06	235
798	Seq19D06	241
799	Seq19D06	252
800	Seq19D09	262
801	Seq19D09	290
802	Seq19D09	296
803	Seq19D09	300
804	Seq19D09	316
805	Seq19D09	346																																														Seq19D09_346
806	Seq19G07	121
807	Seq19G07	129
808	Seq19G07	132
809	Seq19G07	152
810	Seq19G07	154																																					Seq19G07_154
811	Seq19G07	156
812	Seq1B09	268
813	Seq1B09	271
814	Seq1B09	280
815	Seq1B09	283
816	Seq2D12B	234
817	Seq2D12B	236
818	Seq2D12B	254
819	Seq2D12B	286
820	Seq2D12B	290
821	Seq2D12B	300
822	Seq2E06	241
823	Seq2E06	253
824	Seq2E06	273																		Seq2E06_273																Seq2E06_273
825	Seq2E06	277
826	Seq3B05	246
827	Seq3B05	258
828	Seq3B05	270
829	Seq3E10	230
830	Seq3E10	232
831	Seq3E10	244
832	Seq3E10	246
833	Seq3E10	248
834	Seq3E10	260																																	Seq3E10_260
835	Seq3E10	274
836	Seq3E10	280
837	Seq3E10	316																																											Seq3E10_316
838	Seq5D05	238
839	Seq5D05	298
840	Seq7G02	186
841	Seq7G02	192
842	Seq7G02	198
843	Seq7G02	204
844	Seq7G02	244
845	Seq7G02	248
846	Seq7G02	254
847	Seq7G02	260
848	Seq7G02	280
849	Seq7G02	294
850	Seq9G05	270
851	Seq9G05	272
852	Seq9G05	274
853	Seq9G05	276
854	Seq9G05	278
855	Seq9G05	280
856	Seq9G05	282																			Seq9G05_282
857	Seq9G05	290
858	Seq9G05	312											Seq9G05_312
859	TC11A04	164
860	TC11A04	186
861	TC11A04	202																				TC11A04_202
862	TC11A04	206
863	TC11F12	162
864	TC11F12	164
865	TC11F12	166
866	TC11F12	168																																TC11F12_168								TC11F12_168
867	TC11F12	170
868	TC11F12	172																TC11F12_172
869	TC11F12	174
870	TC11F12	176
871	TC11F12	178
872	TC11F12	184
873	TC11F12	187
874	TC11F12	192
875	TC11F12	194
876	TC11F12	196
877	TC11F12	204
878	TC11F12	206
879	TC11F12	208
880	TC11F12	210
881	TC11F12	212
882	TC11F12	214
883	TC11F12	216																TC11F12_216
884	TC11F12	218
885	TC11F12	220
886	TC11F12	222
887	TC11F12	224
888	TC11F12	233										TC11F12_233																											TC11F12_233
889	TC11F12	235
890	TC11F12	237
891	TC11F12	239
892	TC1A02	212
893	TC1A02	214
894	TC1A02	216
895	TC1A02	220
896	TC1A02	223
897	TC1A02	240
898	TC1A02	242								TC1A02_242
899	TC1A02	259
900	TC1B02	225
901	TC1B02	227																																				TC1B02_227
902	TC1B02	229
903	TC1B02	231
904	TC1B02	233
905	TC1B02	238
906	TC1B02	241
907	TC1B02	243																																			TC1B02_243
908	TC1B02	248
909	TC1B02	275
910	TC1B02	277
911	TC1B02	288									TC1B02_288
912	TC1B02	295
913	TC1B02	300								TC1B02_300
914	TC1B02	304
915	TC1B02	316
916	TC1B02	351											TC1B02_351
917	TC1D02	165																																TC1D02_165
918	TC1D02	227
919	TC1D02	229
920	TC1D02	261
921	TC1D02	269
922	TC1D02	271
923	TC1D02	275
924	TC1E01	137
925	TC1E01	147
926	TC1E01	167
927	TC1E01	171
928	TC1E01	173
929	TC1E01	189												TC1E01_189
930	TC1E01	191
931	TC1E01	193																											TC1E01_193
932	TC1E01	197
933	TC1E01	247
934	TC1E01	251
935	TC1E01	261																													TC1E01_261
936	TC1E01	263
937	TC1E01	267
938	TC1E06	127
939	TC1E06	139
940	TC1E06	155																												TC1E06_155
941	TC1E06	159
942	TC1E06	161
943	TC1E06	163
944	TC2C07	155
945	TC2C07	157
946	TC2C07	179
947	TC2C07	181
948	TC2C07	191
949	TC2C07	196
950	TC2C07	203
951	TC2C07	224
952	TC2C07	236
953	TC2C07	248
954	TC2D06	139
955	TC2D06	149
956	TC2D06	161
957	TC2D06	169
958	TC2D06	185
959	TC2D06	189
960	TC2D06	207
961	TC2D08	266
962	TC2D08	271
963	TC2D08	273
964	TC2D08	277
965	TC2D08	284
966	TC2D08	286
967	TC2D08	292
968	TC2D08	294
969	TC2D08	296
970	TC2D08	317
971	TC2D08	321
972	TC3A12	178
973	TC3A12	180
974	TC3A12	186
975	TC3A12	204
976	TC3E05	176
977	TC3E05	182
978	TC3E05	186
979	TC3E05	228
980	TC3E05	236																		TC3E05_236
981	TC3E05	276
982	TC3E05	278																									TC3E05_278
983	TC3E05	304
984	TC3E05	310
985	TC3E05	312
986	TC3E05	314
987	TC3E05	316
988	TC3E05	320
989	TC3E05	322
990	TC3G01	192
991	TC3G01	201
992	TC3G01	219
993	TC3G01	240
994	TC3G01	246
995	TC3G01	249																																												TC3G01_249
996	TC3G01	270
997	TC3G01	279
998	TC3G01	288
999	TC3H07	231
1000	TC3H07	249
1001	TC3H07	257
1002	TC3H07	273
1003	TC4D09	201
1004	TC4D09	210
1005	TC4D09	216
1006	TC4D09	219
1007	TC4D09	237
1008	TC4D09	309
1009	TC4E10	317
1010	TC4E10	329
1011	TC4E10	333
1012	TC4E10	345
1013	TC4E10	347
1014	TC4E10	349
1015	TC4E10	359
1016	TC4E10	361
1017	TC4E10	363
1018	TC4E10	373
1019	TC4E10	381
1020	TC4E10	391
1021	TC4E10	395
1022	TC4F12	277
1023	TC4F12	295								TC4F12_295
1024	TC4F12	297
1025	TC4G02	121
1026	TC4G02	125
1027	TC4G02	129
1028	TC4G02	135
1029	TC4G02	141
1030	TC4G02	149																																									TC4G02_149
1031	TC4G02	151
1032	TC4G02	153
1033	TC4G02	155
1034	TC4G02	159				TC4G02_159
1035	TC4G02	183
1036	TC4G02	189
1037	TC4G02	193
1038	TC4G10	203
1039	TC4G10	211
1040	TC4G10	213
1041	TC4G10	223
1042	TC4G10	225
1043	TC4G10	239
1044	TC4G10	245					TC4G10_245		TC4G10_245
1045	TC4G10	247
1046	TC4G10	251
1047	TC4G10	261
1048	TC4G10	271																				TC4G10_271
1049	TC4G10	275
1050	TC4G10	277
1051	TC4G10	281
1052	TC4G10	287																																			TC4G10_287
1053	TC4G10	297
1054	TC4G10	301
1055	TC4G10	305
1056	TC4G10	307
1057	TC4G10	309								TC4G10_309
1058	TC4G10	311													TC4G10_311	TC4G10_311
1059	TC4G10	315
1060	TC4G10	321
1061	TC5A06	158
1062	TC5A06	176
1063	TC5A06	182
1064	TC5A06	186
1065	TC5A06	216
1066	TC5A06	220
1067	TC5A06	226																																	TC5A06_226
1068	TC5A06	238																		TC5A06_238
1069	TC5A06	244
1070	TC5D06	136
1071	TC5D06	148
1072	TC5D06	150
1073	TC5D06	154
1074	TC5D06	162
1075	TC5D06	164
1076	TC5D06	188										TC5D06_188
1077	TC5D06	194
1078	TC5D06	232
1079	TC6E01	109
1080	TC6E01	111
1081	TC6E01	115
1082	TC6E01	121																		TC6E01_121
1083	TC6E01	145
1084	TC6E01	153
1085	TC6E01	193
1086	TC6H03	185
1087	TC6H03	187
1088	TC6H03	195
1089	TC6H03	197
1090	TC6H03	199
1091	TC6H03	200
1092	TC6H03	203
1093	TC6H03	207
1094	TC6H03	209
1095	TC6H03	211
1096	TC6H03	230
1097	TC6H03	232
1098	TC6H03	235
1099	TC6H03	242
1100	TC7A02	270
1101	TC7A02	275
1102	TC7A02	283
1103	TC7A02	290
1104	TC7A02	292
1105	TC7A02	296
1106	TC7A02	298																											TC7A02_298
1107	TC7A02	302
1108	TC7A02	318
1109	TC7A02	327											TC7A02_327
1110	TC7A02	345
1111	TC7A02	349
1112	TC7A02	363
1113	TC7C06	140
1114	TC7C06	142
1115	TC7C06	144
1116	TC7C06	146
1117	TC7C06	151
1118	TC7C06	155
1119	TC7C06	159
1120	TC7C06	160
1121	TC7C06	177
1122	TC7C06	179
1123	TC7E04	264
1124	TC7E04	266
1125	TC7E04	268	TC7E04_268
1126	TC7E04	270
1127	TC7E04	274
1128	TC7E04	298
1129	TC7H11	298
1130	TC7H11	306
1131	TC7H11	319
1132	TC7H11	321
1133	TC7H11	326
1134	TC7H11	347
1135	TC7H11	350
1136	TC7H11	355
1137	TC7H11	359
1138	TC7H11	361
			Unique allele: present only in one genotype
			Allele present in two genotypes
			Allele present in three genotypes
			Allele present in 5 genotypes
			Null allele
[truncated: 257 more columns]
