# Supplementary material for: Genomewide Association Studies for 50 Agronomic Traits in Peanut Using the ‘Reference Set’ Comprising 300 Genotypes from 48 Countries of the Semi-Arid Tropics of the World
Source: PLoS One. 2014 Aug 20;9(8):e105228. doi: 10.1371/journal.pone.0105228 (PMC4139351; doi:10.1371/journal.pone.0105228)
Supplement: Table S6 — List of significant marker trait association (MTA) identified after Bonferroni correction for different agronomical traits. This table contains information on the entire 524 marker trait associations (MTAs) identified for different traits. Information on linked marker, F Value, p-value, phenotypic variance (PV) explained, genetic variance, residual variance and likelihood have been provided for all the MTAs. (XLS) [file pone.0105228.s006.xls]

## Sheet: Table S6
Table S6: List of significant marker trait association (MTA) identified after Bonferroni correction for different agronomical traits
S. No.	Traits	Seasons	Marker	F value	p value	PV %	Genetic Var	Residual Var	-2LnLikelihood
Disease resistance traits
1	Aspergillus	ASP_PCT__DH08	gnPt-737044	27.0934	9.68191e-07	24.6976	0.0116779	0.233843	155.678
2	Early leaf spot (ELS)	ELS_DP_NoIn_Mlw	gnPt-734511	31.0072	6.74224e-08	10.5414	0.120823	0.735615	651.506
		ELS_DP_NoIn_Mlw	gnPt-550006	29.306	1.47208e-07	9.96309	0.120823	0.735615	651.506
		ELS_DP_NoIn_Sngl	gnPt-734511	31.7165	4.95286e-08	10.9996	0.946027	0.534424	571.353
		ELS_DP_NoIn_Sngl	gnPt-550006	30.781	7.58708e-08	10.6751	0.946027	0.534424	571.353
		ELS_Mean	gnPt-734511	28.052	2.62012e-07	9.5214	0.371044	0.416802	516.002
		ELS_Mean	gnPt-550006	27.0342	4.20547e-07	9.17592	0.371044	0.416802	516.002
3	Groundnut rosette diease (GRD)	GRD_DP_In_Mlw10	gnPt-550544	100.19	5.25347e-20	39.2895	186.36	165.9	2042.14
		GRD_DP_In_Mlw10	gnPt-551008	100.19	5.25347e-20	39.2895	186.36	165.9	2042.14
		GRD_DP_In_Mlw10	gnPt-586761	80.1404	8.74663e-17	31.4271	186.36	165.9	2042.14
		GRD_DP_In_Mlw10	gnPt-586153	80.1284	8.95238e-17	31.4352	186.36	165.9	2042.14
		GRD_DP_In_Mlw10	gnPt-551046	62.9126	7.5897e-14	24.6712	186.36	165.9	2042.14
		GRD_DP_In_Mlw10	gnPt-734806	53.2028	5.38143e-12	21.9193	186.36	165.9	2042.14
		GRD_DP_In_Mlw10	gnPt-583370	51.4628	9.36586e-12	20.2519	186.36	165.9	2042.14
		GRD_DP_In_Mlw10	gnPt-734871	48.0387	4.09544e-11	22.4835	186.36	165.9	2042.14
		GRD_DP_In_Mlw10	gnPt-585177	47.6194	4.36413e-11	18.674	186.36	165.9	2042.14
		GRD_DP_In_Mlw10	gnPt-584383	47.6194	4.36413e-11	18.674	186.36	165.9	2042.14
		GRD_DP_In_Mlw10	gnPt-739424	47.6289	4.52064e-11	18.7605	186.36	165.9	2042.14
		GRD_DP_In_Mlw10	gnPt-584202	47.4838	4.73352e-11	18.6577	186.36	165.9	2042.14
		GRD_DP_In_Mlw10	gnPt-582658	46.1428	8.40059e-11	18.15	186.36	165.9	2042.14
		GRD_DP_In_Mlw10	gnPt-737262	36.018	7.38555e-09	14.2296	186.36	165.9	2042.14
		GRD_DP_In_Mlw10	gnPt-585762	35.4166	9.15562e-09	13.9028	186.36	165.9	2042.14
		GRD_DP_In_Mlw10	gnPt-739947	33.7704	2.08444e-08	13.502	186.36	165.9	2042.14
		GRD_DP_In_Mlw10	GM1445	6.3786	5.49496e-08	30.3507	186.36	165.9	2042.14
		GRD_DP_In_Mlw10	gnPt-550182	31.1387	6.37244e-08	12.2357	186.36	165.9	2042.14
		GRD_DP_In_Mlw10	gnPt-582979	30.9826	6.84338e-08	12.1577	186.36	165.9	2042.14
		GRD_DP_In_Mlw10	gnPt-583300	30.9413	6.97385e-08	12.1396	186.36	165.9	2042.14
		GRD_DP_In_Mlw10	gnPt-714069	30.9343	7.0742e-08	12.1663	186.36	165.9	2042.14
		GRD_DP_In_Mlw10	gnPt-736230	30.7831	7.60812e-08	12.1466	186.36	165.9	2042.14
		GRD_DP_In_Mlw10	gnPt-584479	30.7411	7.615e-08	12.0677	186.36	165.9	2042.14
		GRD_DP_In_Mlw10	gnPt-736998	29.7187	1.30441e-07	11.813	186.36	165.9	2042.14
		GRD_DP_In_Mlw10	IPAHM219	5.92364	2.6853e-07	34.8404	186.36	165.9	2042.14
		GRD_DP_In_Mlw10	gnPt-582813	27.3413	3.67707e-07	10.9064	186.36	165.9	2042.14
		GRD_DP_In_Mlw10	gnPt-584898	27.2323	4.00037e-07	10.7658	186.36	165.9	2042.14
		GRD_DP_In_Mlw10	gnPt-584965	26.1477	6.36206e-07	10.2539	186.36	165.9	2042.14
		GRD_DP_In_Mlw10	gnPt-740099	26.2245	6.44333e-07	10.3483	186.36	165.9	2042.14
		GRD_DP_In_Mlw10	GM1416	8.17385	6.58094e-07	22.5016	186.36	165.9	2042.14
		GRD_DP_NoIn_Mlw09	gnPt-550164	25.7686	7.65862e-07	10.7318	0.000172841	17.2841	1430.05
4	Late leaf spot (LLS)	LLS_VIET_4PR	Seq1B09	7.75871	1.53986e-06	18.0974	0.0463591	0.102258	109.282
Quality and nutritional traits
5	Oil content (OC)	OC_PTN01R	gnPt-582864	42.0468	3.18396e-10	10.2538	37.3552	3.59215	1479.98
		OC_PTN01R	gnPt-583290	32.6104	2.50164e-08	8.51044	37.3552	3.59215	1479.98
		OC_PTN01R	gnPt-740450	31.7334	3.76684e-08	7.75852	37.3552	3.59215	1479.98
		OC_PTN01R	gnPt-585038	31.5591	4.16936e-08	7.86825	37.3552	3.59215	1479.98
		OC_PTN01R	Seq5D05	6.2382	1.86119e-07	13.7279	37.3552	3.59215	1479.98
		OC_PTN01R	S108	11.7813	2.32138e-07	8.6757	37.3552	3.59215	1479.98
		OC_PTN01R	gnPt-586265	28.2411	2.46159e-07	8.82073	37.3552	3.59215	1479.98
		OC_PTN01R	TC11A04	2.83131	3.95987e-07	28.7394	37.3552	3.59215	1479.98
		OC_PTN01R	gnPt-740112	25.8834	6.00994e-07	6.31061	37.3552	3.59215	1479.98
		OC_PTN01R	GM1445	4.84142	7.07721e-07	14.1308	37.3552	3.59215	1479.98
		OC_PTN01R	gnPt-550925	25.7654	7.25233e-07	7.66735	37.3552	3.59215	1479.98
		OC_PTN01R	TC4G10	2.40295	7.39153e-07	40.365	37.3552	3.59215	1479.98
		OC_PTN01R	gnPt-713667	25.3895	7.68831e-07	6.21243	37.3552	3.59215	1479.98
		OC_PTN01R	gnPt-736196	25.0647	8.99158e-07	6.1386	37.3552	3.59215	1479.98
		OC_PTN01R	gnPt-736687	25.0647	8.99158e-07	6.1386	37.3552	3.59215	1479.98
		OC_PTN01R	gnPt-711749	25.0647	8.99158e-07	6.1386	37.3552	3.59215	1479.98
		OC_PTN01R	gnPt-736696	25.0204	9.37199e-07	6.22882	37.3552	3.59215	1479.98
		OC_PTN01R	gnPt-737276	24.7692	1.03418e-06	6.06316	37.3552	3.59215	1479.98
		OC_PTN01R	gnPt-736476	24.7692	1.03418e-06	6.06316	37.3552	3.59215	1479.98
		OC_PTN01R	Seq3B05	3.90671	1.12981e-06	22.4737	37.3552	3.59215	1479.98
		OC_PTN01R	Seq7G02	3.07292	1.36836e-06	28.6557	37.3552	3.59215	1479.98
		OC_PTN01R	gnPt-734549	23.9875	1.5253e-06	6.18504	37.3552	3.59215	1479.98
		OC_PTN01R	gnPt-714385	23.9542	1.53805e-06	5.86581	37.3552	3.59215	1479.98
		OC_PTN01R	TC7C06	3.93116	1.54141e-06	14.2758	37.3552	3.59215	1479.98
		OC_PTN01R	gnPt-714399	23.7433	1.70365e-06	5.83595	37.3552	3.59215	1479.98
6	Oleic acid (OLE)	OLE_PTN09	Seq5D05	5.8185	2.00859e-06	20.7717	26.2995	29.5429	1107.87
		OLE_Mean	Seq5D05	5.72499	2.47468e-06	16.4226	67.4777	29.8968	1133.85
7	Oleic/linoleic acid ratio (OLR)	OLR_Dh08	gnPt-739706	28.8635	2.67954e-07	13.908	0.0914891	0.273088	283.584
		OLR_Dh08	gnPt-736685	28.9994	3.00653e-07	14.4826	0.0914891	0.273088	283.584
		OLR_Dh09	gnPt-739706	58.8772	1.51682e-12	32.3574	0.483748	0.500896	392.888
		OLR_Dh09	gnPt-736685	59.9768	1.80281e-12	36.7722	0.483748	0.500896	392.888
		OLR_Dh09	GM1901	12.6317	7.58671e-10	37.0985	0.483748	0.500896	392.888
		OLR_Dh09	GM2480	5.68176	1.17826e-08	47.4457	0.483748	0.500896	392.888
		OLR_Dh09	GM1445	6.54916	2.63143e-08	33.0536	0.483748	0.500896	392.888
		OLR_Dh09	gnPt-711508	33.4986	3.44365e-08	17.8825	0.483748	0.500896	392.888
		OLR_Dh09	Seq13E09	5.05597	2.97814e-07	38.1947	0.483748	0.500896	392.888
		OLR_PTN08	gnPt-736685	25.7508	1.25082e-06	16.1689	0.435403	0.597333	420.228
		OLR_IC08	gnPt-739706	24.9342	1.55418e-06	13.6745	0.435403	0.597333	420.228
		OLR_IC09	gnPt-739706	38.9793	3.78455e-09	20.1051	0.185695	0.271512	281.041
		OLR_IC09	gnPt-736685	39.7302	3.78574e-09	22.4393	0.185695	0.271512	281.041
		OLR_IC09	GM1901	8.20182	1.10677e-06	23.0472	0.185695	0.271512	281.041
		OLR_IC09	GM2480	4.38312	1.95243e-06	33.2775	0.185695	0.271512	281.041
		OLR_Mean	gnPt-739706	57.6382	2.40849e-12	29.0103	0.197492	0.38166	345.958
		OLR_Mean	gnPt-736685	58.4937	3.05781e-12	31.6187	0.197492	0.38166	345.958
		OLR_Mean	GM1901	12.2952	1.20167e-09	33.7889	0.197492	0.38166	345.958
		OLR_Mean	GM2480	5.49038	2.38987e-08	39.3236	0.197492	0.38166	345.958
		OLR_Mean	GM1445	6.05159	4.25978e-08	31.9616	0.197492	0.38166	345.958
		OLR_Mean	gnPt-711508	32.2767	5.82107e-08	15.5657	0.197492	0.38166	345.958
		OLR_Mean	Seq13E09	4.77401	4.37742e-07	34.6931	0.197492	0.38166	345.958
8	Protein content (PC)	PC_Dh09	gnPt-582957	26.4447	7.56569e-07	15.2975	45.8934	20.3336	1051.86
		PC_Dh09	gnPt-582770	25.9914	9.16595e-07	14.5594	45.8934	20.3336	1051.86
		PC_PTN01R	TC11A04	2.99138	8.62283e-08	36.0897	0.21113	1.14457	1063.54
		PC_PTN01R	Seq1B09	7.19998	2.14062e-06	11.6298	0.21113	1.14457	1063.54
		PC_PTN08	gnPt-582957	26.6118	7.10312e-07	15.4921	13.4705	28.9205	1100.05
		PC_PTN08	gnPt-582770	25.6754	1.0732e-06	14.9687	13.4705	28.9205	1100.05
		PC_PTN09	gnPt-582957	31.315	9.02499e-08	17.7626	41.0091	18.1696	1026.55
		PC_PTN09	gnPt-582770	31.1698	9.5374e-08	17.6887	41.0091	18.1696	1026.55
		PC_Mean	gnPt-582957	28.2362	3.41588e-07	16.0352	37.3033	16.5277	1027.77
		PC_Mean	gnPt-582770	27.423	4.83777e-07	15.3563	37.3033	16.5277	1027.77
		PC_Mean	gnPt-584515	24.3548	1.92608e-06	13.8666	37.3033	16.5277	1027.77
9	Zinc content (ZC)	ZC_PTN09PR	S108	11.2885	8.61807e-07	15.6314	6.42595	25.6995	1095.8
10	Sound mature kernels % (SMK%)	SMK%__DH08	gnPt-550164	25.2442	2.10787e-06	22.2061	139.955	9.16124	568.819
		SMK%__JGON07R	GM1009	10.8787	8.1349e-08	29.0227	3.48806e-05	3.48806	710.147
		SMK%__JGON07R	GM1062	9.71587	4.26032e-07	25.2594	3.48806e-05	3.48806	710.147
Physiological traits
11	Leaf length (LLN)	LLN_PTN01R	gnPt-713685	30.1805	1.4353e-07	15.4936	17.8703	31.0828	1127.09
		LLN_PTN01R	gnPt-550483	30.1805	1.4353e-07	15.4936	17.8703	31.0828	1127.09
		LLN_PTN01R	gnPt-551339	29.6885	1.79221e-07	15.242	17.8703	31.0828	1127.09
		LLN_PTN01R	gnPt-739410	29.0844	2.32083e-07	14.9586	17.8703	31.0828	1127.09
		LLN_PTN01R	gnPt-585720	28.6001	2.89099e-07	14.7104	17.8703	31.0828	1127.09
		LLN_PTN01R	gnPt-735439	26.0122	9.17927e-07	13.7019	17.8703	31.0828	1127.09
		LLN_PTN01R	gnPt-714399	25.0155	1.42892e-06	13.079	17.8703	31.0828	1127.09
		LLN_PTN01R	gnPt-735987	24.6428	1.70763e-06	12.9146	17.8703	31.0828	1127.09
		LLN_PTN01R	gnPt-734549	24.5062	1.82529e-06	12.9731	17.8703	31.0828	1127.09
		LLN_PTN01R	gnPt-736696	24.4658	1.89739e-06	13.784	17.8703	31.0828	1127.09
		LLN_PTN03PR	S108	13.7472	4.53225e-08	20.8296	21.5599	49.8284	1216.2
		LLN_PTN03PR	gnPt-713685	29.4114	1.99698e-07	15.3474	21.5599	49.8284	1216.2
		LLN_PTN03PR	gnPt-550483	29.4114	1.99698e-07	15.3474	21.5599	49.8284	1216.2
		LLN_PTN03PR	gnPt-551339	28.496	3.00778e-07	14.8861	21.5599	49.8284	1216.2
		LLN_PTN03PR	gnPt-739410	28.0245	3.68249e-07	14.7122	21.5599	49.8284	1216.2
		LLN_PTN03PR	gnPt-585720	27.1325	5.50504e-07	14.2596	21.5599	49.8284	1216.2
		LLN_PTN03PR	S108	13.9822	3.51205e-08	21.1873	28.0002	35.0592	1143.46
		LLN_MeanR	S108	14.6386	1.59317e-08	21.6089	13.1645	22.2712	1073.36
		LLN_MeanR	gnPt-713685	25.8541	9.69726e-07	13.3051	13.1645	22.2712	1073.36
		LLN_MeanR	gnPt-550483	25.8541	9.69726e-07	13.3051	13.1645	22.2712	1073.36
		LLN_MeanR	gnPt-714399	25.8062	9.96009e-07	13.6669	13.1645	22.2712	1073.36
		LLN_MeanR	gnPt-551339	25.2909	1.25574e-06	13.0162	13.1645	22.2712	1073.36
		LLN_MeanR	gnPt-735987	24.7435	1.62355e-06	13.1932	13.1645	22.2712	1073.36
		LLN_MeanR	gnPt-735439	24.6202	1.7081e-06	12.9012	13.1645	22.2712	1073.36
		LLN_MeanR	gnPt-739410	24.3414	1.91945e-06	12.5748	13.1645	22.2712	1073.36
		LLN_MeanR	gnPt-583472	24.2529	1.98885e-06	12.4829	13.1645	22.2712	1073.36
		LLN_MeanR	gnPt-586659	24.0708	2.17034e-06	12.4977	13.1645	22.2712	1073.36
		LLN_MeanR	gnPt-736696	24.1539	2.17257e-06	13.2123	13.1645	22.2712	1073.36
		LLN_THAI04R	S108	13.4201	6.67134e-08	18.3396	23.528	46.0096	1202.4
		LLN_VIET04R	gnPt-586852	24.7432	1.62379e-06	13.3827	16.2179	46.7959	1204.63
12	Specific leaf area (SLA)	SLA_BNG09	gnPt-551339	23.6361	2.08577e-06	8.7167	6.39656	33.3921	1664.04
		SLA1_COMBPR	gnPt-586186	27.9166	4.48299e-07	16.9762	5.48895	57.7273	1237.6
		SLA1_PTN02PR	gnPt-586186	29.2856	2.48108e-07	19.5387	39.712	575.123	1648.07
13	Total leaf area (TLA)	TLA1_BNG10	gnPt-583279	29.8689	1.16847e-07	13.0715	1.54877e+06	3.4118e+06	4435.13
		TLA1_BNG10	gnPt-583999	29.9256	1.17323e-07	13.3224	1.54877e+06	3.4118e+06	4435.13
		TLA1_BNG10	GM2053	7.33163	2.02711e-06	15.5246	1.54877e+06	3.4118e+06	4435.13
14	Total leaf weight (TLWT)	TLWT_BNG10	gnPt-583279	24.8951	1.17176e-06	10.027	75.1947	66.9394	1769.48
		TLWT_BNG10	gnPt-583999	24.8938	1.19804e-06	10.2481	75.1947	66.9394	1769.48
15	Shoot weight (ShWT)	ShWT_BNG10	gnPt-736104	26.7808	5.02605e-07	12.1318	11.5299	105.465	1862.82
		ShWT_BNG10	gnPt-582506	23.9727	1.81729e-06	10.3795	11.5299	105.465	1862.82
16	SPAD chlorophyll meter reading (SCMR)	SCMR_BNG09	gnPt-739410	45.1543	1.26649e-10	15.1352	4.70635	5.91909	1220.42
		SCMR_BNG09	gnPt-585720	45.0938	1.29997e-10	15.0801	4.70635	5.91909	1220.42
		SCMR_BNG09	gnPt-550483	43.7667	2.30731e-10	14.6556	4.70635	5.91909	1220.42
		SCMR_BNG09	gnPt-551339	42.846	3.46375e-10	14.3602	4.70635	5.91909	1220.42
		SCMR_BNG09	gnPt-713685	42.7281	3.64598e-10	14.4241	4.70635	5.91909	1220.42
		SCMR_BNG09	gnPt-734511	34.6687	1.26989e-08	11.5911	4.70635	5.91909	1220.42
		SCMR_BNG09	gnPt-713974	34.4966	1.38432e-08	11.6339	4.70635	5.91909	1220.42
		SCMR_BNG09	gnPt-550006	32.5226	3.35334e-08	10.8736	4.70635	5.91909	1220.42
		SCMR_BNG09	gnPt-583192	23.6406	2.06741e-06	7.88767	4.70635	5.91909	1220.42
		SCMR1_COMBPR	gnPt-739410	32.2406	5.8215e-08	15.8393	4.72594	4.25483	781.057
		SCMR1_COMBPR	gnPt-585720	31.5057	8.06215e-08	15.487	4.72594	4.25483	781.057
		SCMR1_COMBPR	gnPt-713974	30.9805	1.01273e-07	15.2323	4.72594	4.25483	781.057
		SCMR1_COMBPR	gnPt-713685	28.2364	3.35273e-07	14.1014	4.72594	4.25483	781.057
		SCMR1_COMBPR	gnPt-550483	28.2364	3.35273e-07	14.1014	4.72594	4.25483	781.057
		SCMR1_COMBPR	gnPt-551339	27.5505	4.57131e-07	13.767	4.72594	4.25483	781.057
		SCMR1_COMBR	S108	13.3444	7.29768e-08	17.4097	2.92872	3.90779	762.964
		SCMR1_COMBR	gnPt-713685	27.1451	5.44294e-07	12.4834	2.92872	3.90779	762.964
		SCMR1_COMBR	gnPt-550483	27.1451	5.44294e-07	12.4834	2.92872	3.90779	762.964
		SCMR1_COMBR	gnPt-739410	27.0528	5.67156e-07	12.4325	2.92872	3.90779	762.964
		SCMR1_COMBR	gnPt-551339	25.319	1.23996e-06	11.7188	2.92872	3.90779	762.964
		SCMR1_COMBR	gnPt-585720	25.2276	1.2921e-06	11.6686	2.92872	3.90779	762.964
		SCMR1_COMBR	gnPt-583472	24.5573	1.73225e-06	11.2684	2.92872	3.90779	762.964
		SCMR1_COMBR	gnPt-550925	24.9121	1.83103e-06	14.3516	2.92872	3.90779	762.964
		SCMR1_COMBR	gnPt-583192	24.3235	1.92606e-06	11.1396	2.92872	3.90779	762.964
		SCMR1_COMBR	gnPt-551105	24.2756	2.12274e-06	12.0374	2.92872	3.90779	762.964
		SCMR1_PTN01PR	gnPt-739410	29.7742	1.70303e-07	15.2723	8.58548	7.05515	872.258
		SCMR1_PTN01PR	gnPt-585720	29.4828	1.94816e-07	15.1228	8.58548	7.05515	872.258
		SCMR1_PTN01PR	gnPt-713974	26.0282	9.01586e-07	13.4289	8.58548	7.05515	872.258
		SCMR1_PTN01PR	gnPt-713685	25.8842	9.56679e-07	13.6742	8.58548	7.05515	872.258
		SCMR1_PTN01PR	gnPt-550483	25.8842	9.56679e-07	13.6742	8.58548	7.05515	872.258
		SCMR1_PTN01PR	gnPt-551339	25.6143	1.08568e-06	13.5316	8.58548	7.05515	872.258
		SCMR1_PTN01R	gnPt-739410	29.5489	1.89252e-07	15.7328	4.25427	4.82945	796.699
		SCMR1_PTN01R	gnPt-713685	29.3048	2.10653e-07	15.6347	4.25427	4.82945	796.699
		SCMR1_PTN01R	gnPt-550483	29.3048	2.10653e-07	15.6347	4.25427	4.82945	796.699
		SCMR1_PTN01R	gnPt-583192	28.7923	2.62259e-07	15.0525	4.25427	4.82945	796.699
		SCMR1_PTN01R	gnPt-550925	28.9836	3.2024e-07	18.2663	4.25427	4.82945	796.699
		SCMR1_PTN01R	gnPt-551105	28.5098	3.28658e-07	16.2054	4.25427	4.82945	796.699
		SCMR1_PTN01R	gnPt-585720	27.7673	4.1771e-07	14.9388	4.25427	4.82945	796.699
		SCMR1_PTN01R	gnPt-713974	27.7587	4.19305e-07	14.8722	4.25427	4.82945	796.699
		SCMR1_PTN01R	gnPt-583472	27.6231	4.40035e-07	14.4423	4.25427	4.82945	796.699
		SCMR1_PTN01R	gnPt-551339	27.536	4.62818e-07	14.8449	4.25427	4.82945	796.699
		SCMR1_PTN01R	gnPt-586659	27.0277	5.76801e-07	14.4545	4.25427	4.82945	796.699
		SCMR1_PTN01R	gnPt-583176	26.5977	6.9113e-07	13.8933	4.25427	4.82945	796.699
		SCMR1_PTN01R	gnPt-734401	24.9106	1.64527e-06	15.3265	4.25427	4.82945	796.699
		SCMR1_MeanPR	gnPt-739410	32.0979	6.19186e-08	15.6848	6.28103	6.83154	864.477
		SCMR1_MeanPR	gnPt-585720	31.2922	8.84444e-08	15.301	6.28103	6.83154	864.477
		SCMR1_MeanPR	gnPt-713974	31.2904	8.8515e-08	15.2827	6.28103	6.83154	864.477
		SCMR1_MeanPR	gnPt-713685	28.4858	3.00257e-07	14.086	6.28103	6.83154	864.477
		SCMR1_MeanPR	gnPt-550483	28.4858	3.00257e-07	14.086	6.28103	6.83154	864.477
		SCMR1_MeanPR	gnPt-551339	27.7281	4.22484e-07	13.7206	6.28103	6.83154	864.477
		SCMR1_MeanR	gnPt-739410	40.3251	1.0242e-09	13.3603	3.30596	4.36168	1139.2
		SCMR1_MeanR	gnPt-550483	40.2364	1.06496e-09	13.3493	3.30596	4.36168	1139.2
		SCMR1_MeanR	gnPt-583192	39.8054	1.27342e-09	13.1097	3.30596	4.36168	1139.2
		SCMR1_MeanR	gnPt-585720	39.7587	1.3144e-09	13.1728	3.30596	4.36168	1139.2
		SCMR1_MeanR	gnPt-713685	38.9315	1.90435e-09	12.9935	3.30596	4.36168	1139.2
		SCMR1_MeanR	gnPt-551339	38.8391	1.98377e-09	12.9266	3.30596	4.36168	1139.2
		SCMR1_MeanR	gnPt-551105	36.6594	5.70813e-09	13.2226	3.30596	4.36168	1139.2
		SCMR1_MeanR	gnPt-583472	28.2676	2.3566e-07	9.35423	3.30596	4.36168	1139.2
		SCMR1_MeanR	gnPt-586659	26.4544	5.48245e-07	8.86624	3.30596	4.36168	1139.2
		SCMR1_MeanR	gnPt-713974	26.2096	6.16403e-07	8.67223	3.30596	4.36168	1139.2
		SCMR1_MeanR	S108	11.1944	6.41357e-07	10.8693	3.30596	4.36168	1139.2
		SCMR1_MeanR	gnPt-582342	26.056	6.73127e-07	8.87242	3.30596	4.36168	1139.2
		SCMR1_MeanR	gnPt-583176	25.8591	7.20859e-07	8.51639	3.30596	4.36168	1139.2
		SCMR2_COMBPR	gnPt-739410	33.4067	3.52338e-08	14.6418	5.50705	5.76689	834.394
		SCMR2_COMBPR	gnPt-585720	32.5614	5.10864e-08	14.2721	5.50705	5.76689	834.394
		SCMR2_COMBPR	gnPt-713974	30.8406	1.07629e-07	13.4202	5.50705	5.76689	834.394
		SCMR2_COMBPR	gnPt-713685	29.6581	1.79203e-07	13.1707	5.50705	5.76689	834.394
		SCMR2_COMBPR	gnPt-550483	29.6581	1.79203e-07	13.1707	5.50705	5.76689	834.394
		SCMR2_COMBPR	gnPt-550006	29.5061	1.90314e-07	12.8341	5.50705	5.76689	834.394
		SCMR2_COMBPR	gnPt-734511	29.5061	1.90314e-07	12.8341	5.50705	5.76689	834.394
		SCMR2_COMBPR	gnPt-586659	28.9776	2.41693e-07	12.7073	5.50705	5.76689	834.394
		SCMR2_COMBPR	gnPt-551339	28.8628	2.55855e-07	12.8183	5.50705	5.76689	834.394
		SCMR2_COMBPR	gnPt-583176	28.4063	3.07235e-07	12.3405	5.50705	5.76689	834.394
		SCMR2_COMBPR	gnPt-582342	27.9489	3.80802e-07	12.4803	5.50705	5.76689	834.394
		SCMR2_COMBPR	gnPt-583472	26.7865	6.35171e-07	11.6705	5.50705	5.76689	834.394
		SCMR2_COMBPR	gnPt-582509	25.0264	1.63431e-06	12.7707	5.50705	5.76689	834.394
		SCMR2_COMBPR	gnPt-583192	24.4322	1.83342e-06	10.6311	5.50705	5.76689	834.394
		SCMR2_COMBR	gnPt-739410	32.0467	6.33063e-08	13.4719	6.0622	6.30432	850.239
		SCMR2_COMBR	gnPt-713685	31.7252	7.27617e-08	13.3835	6.0622	6.30432	850.239
		SCMR2_COMBR	gnPt-550483	31.7252	7.27617e-08	13.3835	6.0622	6.30432	850.239
		SCMR2_COMBR	gnPt-585720	30.9312	1.0347e-07	13.0081	6.0622	6.30432	850.239
		SCMR2_COMBR	gnPt-551339	30.6209	1.18437e-07	12.9227	6.0622	6.30432	850.239
		SCMR2_COMBR	S108	11.0012	1.223e-06	13.1076	6.0622	6.30432	850.239
		SCMR2_COMBR	gnPt-550006	24.5359	1.74914e-06	10.2965	6.0622	6.30432	850.239
		SCMR2_COMBR	gnPt-734511	24.5359	1.74914e-06	10.2965	6.0622	6.30432	850.239
		SCMR2_PTN01PR	gnPt-739410	30.6663	1.15299e-07	14.0013	6.89568	8.76671	908.235
		SCMR2_PTN01PR	gnPt-586659	30.4174	1.28525e-07	13.75	6.89568	8.76671	908.235
		SCMR2_PTN01PR	gnPt-583176	30.2322	1.37487e-07	13.6335	6.89568	8.76671	908.235
		SCMR2_PTN01PR	gnPt-585720	30.2469	1.39428e-07	13.8117	6.89568	8.76671	908.235
		SCMR2_PTN01PR	gnPt-582342	29.5454	1.88287e-07	13.8395	6.89568	8.76671	908.235
		SCMR2_PTN01PR	gnPt-583192	29.355	2.03388e-07	13.2495	6.89568	8.76671	908.235
		SCMR2_PTN01PR	gnPt-583472	28.3014	3.23795e-07	12.8387	6.89568	8.76671	908.235
		SCMR2_PTN01PR	gnPt-551105	28.0063	4.06534e-07	14.1047	6.89568	8.76671	908.235
		SCMR2_PTN01PR	gnPt-582509	27.2412	6.19882e-07	14.8168	6.89568	8.76671	908.235
		SCMR2_PTN01PR	gnPt-713685	26.6143	6.89784e-07	12.5193	6.89568	8.76671	908.235
		SCMR2_PTN01PR	gnPt-550483	26.6143	6.89784e-07	12.5193	6.89568	8.76671	908.235
		SCMR2_PTN01PR	gnPt-551339	26.2244	8.2572e-07	12.3376	6.89568	8.76671	908.235
		SCMR2_PTN01PR	gnPt-713974	26.8386	6.27524e-07	12.479	11.3782	14.172	994.395
		SCMR2_PTN05R	S108	11.2009	9.65612e-07	12.2715	16.5294	21.7837	1063.82
		SCMR2_PTN05R	GM2053	9.00854	1.24135e-06	12.7081	16.5294	21.7837	1063.82
		SCMR2_PTN05R	gnPt-713685	24.4017	1.87652e-06	9.1676	16.5294	21.7837	1063.82
		SCMR2_PTN05R	gnPt-550483	24.4017	1.87652e-06	9.1676	16.5294	21.7837	1063.82
		SCMR2_MeanPR	gnPt-739410	33.6228	3.21139e-08	14.7059	6.90672	7.44933	880.009
		SCMR2_MeanPR	gnPt-585720	32.7846	4.64041e-08	14.3397	6.90672	7.44933	880.009
		SCMR2_MeanPR	gnPt-713974	31.8695	6.88706e-08	13.8658	6.90672	7.44933	880.009
		SCMR2_MeanPR	gnPt-713685	30.1021	1.47525e-07	13.3198	6.90672	7.44933	880.009
		SCMR2_MeanPR	gnPt-550483	30.1021	1.47525e-07	13.3198	6.90672	7.44933	880.009
		SCMR2_MeanPR	gnPt-550006	29.8198	1.65829e-07	12.967	6.90672	7.44933	880.009
		SCMR2_MeanPR	gnPt-734511	29.8198	1.65829e-07	12.967	6.90672	7.44933	880.009
		SCMR2_MeanPR	gnPt-551339	29.3101	2.10166e-07	12.9699	6.90672	7.44933	880.009
		SCMR2_MeanPR	gnPt-586659	28.7325	2.69279e-07	12.603	6.90672	7.44933	880.009
		SCMR2_MeanPR	gnPt-583176	28.0745	3.55907e-07	12.1842	6.90672	7.44933	880.009
		SCMR2_MeanPR	gnPt-582342	27.0007	5.80472e-07	12.0326	6.90672	7.44933	880.009
		SCMR2_MeanPR	gnPt-583472	26.5085	7.193e-07	11.5353	6.90672	7.44933	880.009
		SCMR2_MeanR	gnPt-585720	41.2508	6.82117e-10	13.12	6.89478	5.91783	1222.5
		SCMR2_MeanR	gnPt-739410	40.8737	8.04802e-10	13.064	6.89478	5.91783	1222.5
		SCMR2_MeanR	gnPt-550483	40.5008	9.48069e-10	12.9701	6.89478	5.91783	1222.5
		SCMR2_MeanR	gnPt-551339	39.8984	1.24288e-09	12.7774	6.89478	5.91783	1222.5
		SCMR2_MeanR	gnPt-713685	39.8027	1.29642e-09	12.789	6.89478	5.91783	1222.5
		SCMR2_MeanR	gnPt-734511	36.9648	4.49366e-09	11.7436	6.89478	5.91783	1222.5
		SCMR2_MeanR	gnPt-550006	36.2419	6.20867e-09	11.5139	6.89478	5.91783	1222.5
		SCMR2_MeanR	gnPt-713974	32.5083	3.37532e-08	10.3378	6.89478	5.91783	1222.5
		SCMR2_MeanR	gnPt-582342	28.8706	1.82316e-07	9.56387	6.89478	5.91783	1222.5
		SCMR2_MeanR	gnPt-582509	27.8656	3.17228e-07	10.2345	6.89478	5.91783	1222.5
		SCMR2_MeanR	gnPt-584515	26.4841	5.43618e-07	8.43161	6.89478	5.91783	1222.5
		SCMR2_MeanR	gnPt-583192	24.7323	1.22804e-06	7.86177	6.89478	5.91783	1222.5
		SCMR2_MeanR	gnPt-583472	24.358	1.46883e-06	7.78128	6.89478	5.91783	1222.5
17	Root volume (RTVOL)	RTVOL_BNG10	PM346	5.28533	6.15635e-07	39.5869	4.90073	33.5884	1558.75
18	Rate of water loss (RWL)	RWL_0_BNG10	gnPt-734452	31.4473	6.11289e-08	13.6585	0.0482955	0.0604736	22.5009
		RWL_60_BNG10	gnPt-734452	25.7457	8.27591e-07	11.5989	0.0382629	0.0446433	-52.8652
19	Haulm weight (HLMWT)	HLMWT_PTN01PR	gnPt-586659	30.3549	1.32088e-07	12.439	1.9645e+06	3.24056e+06	3201.25
		HLMWT_PTN01PR	gnPt-583176	30.07	1.47612e-07	12.2223	1.9645e+06	3.24056e+06	3201.25
		HLMWT_PTN01PR	gnPt-583472	27.8529	3.95018e-07	11.3947	1.9645e+06	3.24056e+06	3201.25
		HLMWT_PTN01PR	gnPt-550006	24.996	1.42027e-06	10.1623	1.9645e+06	3.24056e+06	3201.25
		HLMWT_PTN01PR	gnPt-734511	24.996	1.42027e-06	10.1623	1.9645e+06	3.24056e+06	3201.25
		HLMWT_PTN01PR	gnPt-550595	24.3	2.08825e-06	10.2097	1.9645e+06	3.24056e+06	3201.25
20	Harvest index (HI)	PHI_PTN03PR	Seq18G01	6.20941	3.07165e-09	16.7041	35.589	42.4789	2394.12
		PHI_PTN03PR	Seq5D05	7.55418	3.39938e-09	14.2633	35.589	42.4789	2394.12
		PHI_PTN03PR	Seq19D09	4.14473	1.29157e-08	20.012	35.589	42.4789	2394.12
		PHI_PTN03PR	GM2215	3.88799	3.67854e-07	17.6595	35.589	42.4789	2394.12
		PHI_PTN03PR	Seq15C10	3.03137	4.22983e-07	31.7994	35.589	42.4789	2394.12
		PHI_PTN03PR	TC11A04	2.75501	7.70273e-07	26.5144	35.589	42.4789	2394.12
		PHI_PTN03PR	gnPt-583411	23.7908	1.67333e-06	5.96953	35.589	42.4789	2394.12
		PHI_PTN03PR	gnPt-736536	23.6517	1.75558e-06	5.80905	35.589	42.4789	2394.12
		PHI_PTN03PR	gnPt-584529	23.6432	1.77119e-06	5.83366	35.589	42.4789	2394.12
		PHI_PTN03PR	gnPt-586640	23.7171	1.78703e-06	6.19612	35.589	42.4789	2394.12
		PHI_PTN03PR	TC7C06	3.86386	2.11879e-06	12.8053	35.589	42.4789	2394.12
		PHI_PTN03R	gnPt-550254	77.3815	7.34525e-17	23.372	681.008	631.881	3333.99
		PHI_PTN03R	gnPt-550888	77.2339	7.49775e-17	22.206	681.008	631.881	3333.99
		PHI_PTN03R	gnPt-585040	77.2339	7.49775e-17	22.206	681.008	631.881	3333.99
		PHI_PTN03R	gnPt-582704	77.2339	7.49775e-17	22.206	681.008	631.881	3333.99
		PHI_PTN03R	gnPt-739676	77.2339	7.49775e-17	22.206	681.008	631.881	3333.99
		PHI_PTN03R	gnPt-712916	77.2339	7.49775e-17	22.206	681.008	631.881	3333.99
		PHI_PTN03R	gnPt-740075	77.2543	7.58535e-17	22.2212	681.008	631.881	3333.99
		PHI_PTN03R	gnPt-551342	77.0781	8.15744e-17	22.4971	681.008	631.881	3333.99
		PHI_PTN03R	gnPt-586010	69.9598	1.60939e-15	20.2278	681.008	631.881	3333.99
		PHI_PTN03R	gnPt-584612	66.0961	8.22295e-15	19.374	681.008	631.881	3333.99
		PHI_PTN03R	gnPt-584887	63.868	2.12261e-14	18.7423	681.008	631.881	3333.99
		PHI_PTN03R	gnPt-584210	49.759	9.8784e-12	14.4263	681.008	631.881	3333.99
		PHI_PTN03R	gnPt-734762	47.9778	2.75181e-11	14.5505	681.008	631.881	3333.99
		PHI_PTN03R	GM2062	3.80004	2.97786e-09	30.7302	681.008	631.881	3333.99
		PHI_PTN03R	gnPt-586923	34.592	9.72654e-09	9.95134	681.008	631.881	3333.99
		PHI_PTN03R	gnPt-582799	34.2027	1.16088e-08	9.83381	681.008	631.881	3333.99
		PHI_PTN03R	gnPt-550237	32.9908	2.07451e-08	9.50315	681.008	631.881	3333.99
		PHI_PTN03R	PM137	4.67051	2.05484e-07	16.7997	681.008	631.881	3333.99
		PHI_PTN03R	GM1494	4.75202	3.37017e-07	15.3935	681.008	631.881	3333.99
		PHI_PTN03R	gnPt-551304	26.4982	4.45899e-07	7.61865	681.008	631.881	3333.99
		PHI_PTN03R	gnPt-551441	26.4982	4.45899e-07	7.61865	681.008	631.881	3333.99
		PHI_MeanR	gnPt-740075	40.8085	1.55012e-09	25.4444	87.6502	121.463	1353.92
		PHI_MeanR	gnPt-550254	40.819	1.56113e-09	26.3511	87.6502	121.463	1353.92
		PHI_MeanR	gnPt-550888	40.7103	1.59618e-09	25.2382	87.6502	121.463	1353.92
		PHI_MeanR	gnPt-585040	40.7103	1.59618e-09	25.2382	87.6502	121.463	1353.92
		PHI_MeanR	gnPt-582704	40.7103	1.59618e-09	25.2382	87.6502	121.463	1353.92
		PHI_MeanR	gnPt-739676	40.7103	1.59618e-09	25.2382	87.6502	121.463	1353.92
		PHI_MeanR	gnPt-712916	40.7103	1.59618e-09	25.2382	87.6502	121.463	1353.92
		PHI_MeanR	gnPt-551342	40.5968	1.69165e-09	25.5102	87.6502	121.463	1353.92
		PHI_MeanR	gnPt-586010	24.7031	1.62934e-06	15.3963	87.6502	121.463	1353.92
21	Shelling percentage (ShP)	ShP_PTN04PR	GM1899	6.94915	8.15067e-08	36.4508	0.000253105	25.3105	1060.11
		ShP_PTN04PR	GM2531	4.28668	1.99463e-06	34.4335	0.000253105	25.3105	1060.11
Yield component traits
22	Seed length (SDL)	SDL_THAI04R	gnPt-584639	28.6471	2.77879e-07	13.2873	0.33365	0.676885	448.473
		SDL_PTN04PR	gnPt-585720	25.7174	1.03651e-06	12.5127	0.927205	2.04801	646.063
		SDL_PTN04PR	gnPt-739410	25.2857	1.25233e-06	12.2699	0.927205	2.04801	646.063
		SDL_PTN04PR	gnPt-551339	25.1177	1.35772e-06	12.2299	0.927205	2.04801	646.063
		SDL_PTN04PR	gnPt-713685	24.6889	1.63983e-06	11.9891	0.927205	2.04801	646.063
		SDL_PTN04PR	gnPt-550483	24.6889	1.63983e-06	11.9891	0.927205	2.04801	646.063
		SDL_PTN04PR	gnPt-550006	24.4125	1.84987e-06	11.8094	0.927205	2.04801	646.063
		SDL_PTN04PR	gnPt-734511	24.4125	1.84987e-06	11.8094	0.927205	2.04801	646.063
		SDL_PTN04PR	gnPt-713974	24.3687	1.90481e-06	11.931	0.927205	2.04801	646.063
23	Seed width (SDWD)	SDWD_THAI04R	GM1392	7.82734	1.82315e-07	24.7813	0.000305293	0.0805134	58.1249
		SDWD_THAI04R	GM2745	5.64598	1.07065e-06	30.0879	0.000305293	0.0805134	58.1249
		SDWD_THAI04R	gnPt-734752	25.3313	1.3913e-06	14.9087	0.000305293	0.0805134	58.1249
24	Seed weight (SDWT)	SDWT_COMBR	Seq5D05	5.85642	1.76779e-06	24.5602	16.0983	21.1049	1064.97
		SDWT_PTN05R	gnPt-584639	31.5373	7.89369e-08	15.623	25.1175	157.772	1409.44
		SDWT_PTN05R	Seq5D05	6.00199	1.202e-06	26.0793	25.1175	157.772	1409.44
		SDWT_PTN06PR	gnPt-585232	24.0773	2.16393e-06	12.7305	216.505	156.965	1428.13
		SDWT_MeanR	Seq5D05	5.80978	2.00086e-06	24.7695	22.6337	32.7078	1143.45
25	Pod yield (PYLD)	Yld_DPELS_NoIn_Mali	gnPt-713741	24.3164	1.51567e-06	12.3961	1.27177e+07	1.02161e+06	4152.04
		Yld_DPELS_NoIn_Mali	gnPt-739145	24.3164	1.51567e-06	12.3961	1.27177e+07	1.02161e+06	4152.04
		Yld_DPELS_NoIn_Mali	gnPt-583083	24.3164	1.51567e-06	12.3961	1.27177e+07	1.02161e+06	4152.04
		Yld_DPELS_NoIn_Mali	gnPt-582753	24.3205	1.51638e-06	12.4071	1.27177e+07	1.02161e+06	4152.04
		Yld_DPGRD_In_Mlw10	gnPt-734806	77.3071	4.27802e-16	36.1027	0.0631425	6314.25	2938.37
		Yld_DPGRD_In_Mlw10	gnPt-584202	49.2984	2.1883e-11	21.3082	0.0631425	6314.25	2938.37
		Yld_DPGRD_In_Mlw10	gnPt-585177	49.2253	2.20186e-11	20.9061	0.0631425	6314.25	2938.37
		Yld_DPGRD_In_Mlw10	gnPt-584383	49.2253	2.20186e-11	20.9061	0.0631425	6314.25	2938.37
		Yld_DPGRD_In_Mlw10	gnPt-739424	49.1731	2.34665e-11	20.9427	0.0631425	6314.25	2938.37
		Yld_DPGRD_In_Mlw10	gnPt-734871	49.2982	2.40883e-11	22.1619	0.0631425	6314.25	2938.37
		Yld_DPGRD_In_Mlw10	GM1445	8.68003	4.80706e-11	37.3574	0.0631425	6314.25	2938.37
		Yld_DPGRD_In_Mlw10	gnPt-734795	32.2232	4.23251e-08	13.9385	0.0631425	6314.25	2938.37
		Yld_DPGRD_In_Mlw10	gnPt-550544	28.2726	2.36555e-07	12.0074	0.0631425	6314.25	2938.37
		Yld_DPGRD_In_Mlw10	gnPt-551008	28.2726	2.36555e-07	12.0074	0.0631425	6314.25	2938.37
		Yld_DPGRD_In_Mlw10	gnPt-737262	27.2171	4.0033e-07	11.7131	0.0631425	6314.25	2938.37
		YPP_PTN01PR	gnPt-583472	32.792	4.55323e-08	16.6319	10.2763	22.3699	1073.73
		YPP_PTN01PR	gnPt-550006	31.9214	6.63355e-08	15.1742	10.2763	22.3699	1073.73
		YPP_PTN01PR	gnPt-734511	31.9214	6.63355e-08	15.1742	10.2763	22.3699	1073.73
		YPP_PTN01PR	gnPt-583192	31.6989	7.30516e-08	15.083	10.2763	22.3699	1073.73
		YPP_PTN01PR	gnPt-551105	30.9925	1.11461e-07	15.7086	10.2763	22.3699	1073.73
		YPP_PTN01PR	gnPt-583176	26.1673	8.33749e-07	12.429	10.2763	22.3699	1073.73
		YPP_PTN01PR	gnPt-586659	24.8364	1.53403e-06	11.8561	10.2763	22.3699	1073.73
		YPP_PTN01PR	gnPt-713685	24.0783	2.16303e-06	11.6077	10.2763	22.3699	1073.73
		YPP_PTN01PR	gnPt-550483	24.0783	2.16303e-06	11.6077	10.2763	22.3699	1073.73
		YPP_PTN01R	gnPt-735644	27.7381	4.15671e-07	15.9053	4.45394	5.00321	804.643
		YPP_PTN01R	gnPt-735107	27.7381	4.15671e-07	15.9053	4.45394	5.00321	804.643
		YPP_PTN01R	gnPt-735198	27.7381	4.15671e-07	15.9053	4.45394	5.00321	804.643
		YPP_PTN01R	gnPt-713536	27.7381	4.15671e-07	15.9053	4.45394	5.00321	804.643
		YPP_PTN01R	gnPt-735622	27.7381	4.15671e-07	15.9053	4.45394	5.00321	804.643
		YPP_PTN03PR	gnPt-583472	27.036	5.68208e-07	10.7268	8.26339	21.7542	1067.91
		YPP_PTN03PR	gnPt-551105	27.0722	6.12551e-07	11.2796	8.26339	21.7542	1067.91
		YPP_PTN03PR	gnPt-583192	26.233	8.13786e-07	10.5377	8.26339	21.7542	1067.91
		YPP_PTN03PR	gnPt-583176	24.7599	1.57288e-06	9.73568	8.26339	21.7542	1067.91
Traits evaluated under two (well watred and drought stress) conditions
26	Leaf area (LA) under well watered	LA1_PTNWW08	gnPt-714408	24.0883	1.77122e-06	9.88551	105.733	189.118	2089.4
27	Leaf area (LA) under drought stress	LA2_PTNDS08	GM1899	5.17227	8.15838e-07	19.8352	105.136	161.394	2050.03
28	Leaf dry weight (LDW) under drought stress	LDW2_PTNDS08	gnPt-584883	25.5573	8.43346e-07	10.1772	0.00617032	0.00874627	-474.099
		LDW2_PTNDS08	gnPt-737160	25.4547	8.78241e-07	9.72504	0.00617032	0.00874627	-474.099
		LDW2_PTNDS08	GM1899	5.10045	1.0464e-06	19.0894	0.00617032	0.00874627	-474.099
		LDW2_PTNDS08	gnPt-584579	24.834	1.24247e-06	10.594	0.00617032	0.00874627	-474.099
29	SPAD chlorophyll meter reading (SCMR) under water stress	SCMR1_PTNWW08	gnPt-585720	40.9139	8.04911e-10	14.3188	2.58906	4.23411	1112.69
		SCMR1_PTNWW08	gnPt-550483	40.4368	9.92266e-10	14.1964	2.58906	4.23411	1112.69
		SCMR1_PTNWW08	gnPt-551339	40.4023	1.01337e-09	14.1893	2.58906	4.23411	1112.69
		SCMR1_PTNWW08	gnPt-739410	39.8955	1.25873e-09	14.0385	2.58906	4.23411	1112.69
		SCMR1_PTNWW08	gnPt-713685	38.9856	1.89024e-09	13.8061	2.58906	4.23411	1112.69
		SCMR1_PTNWW08	gnPt-583192	30.55	8.28254e-08	10.6663	2.58906	4.23411	1112.69
		SCMR1_PTNWW08	gnPt-551105	29.9935	1.15095e-07	11.4352	2.58906	4.23411	1112.69
		SCMR1_PTNWW08	gnPt-582342	28.9981	1.73657e-07	10.4414	2.58906	4.23411	1112.69
		SCMR1_PTNWW08	gnPt-582509	25.5062	9.46001e-07	9.6929	2.58906	4.23411	1112.69
		SCMR2_PTNWW08	gnPt-585720	29.5389	1.3268e-07	10.7763	4.68673	5.30227	1173.15
		SCMR2_PTNWW08	gnPt-739410	28.323	2.32522e-07	10.4088	4.68673	5.30227	1173.15
		SCMR2_PTNWW08	gnPt-551339	27.0701	4.17133e-07	9.9182	4.68673	5.30227	1173.15
		SCMR2_PTNWW08	gnPt-550483	26.8461	4.61668e-07	9.82058	4.68673	5.30227	1173.15
		SCMR2_PTNWW08	gnPt-713685	26.204	6.24715e-07	9.61887	4.68673	5.30227	1173.15
		SCMR2_PTNWW08	gnPt-734511	25.5299	8.49881e-07	9.28063	4.68673	5.30227	1173.15
		SCMR2_PTNWW08	gnPt-550006	25.1078	1.03638e-06	9.12716	4.68673	5.30227	1173.15
30	SPAD chlorophyll meter reading (SCMR) under water stress	SCMR1_PTNDS08	gnPt-739410	24.6078	1.31792e-06	8.23516	3.10875	3.99904	1099.45
		SCMR2_PTNDS08	gnPt-582342	30.1007	1.04706e-07	11.2328	1.2825	4.02047	1096.43
		SCMR2_PTNDS08	gnPt-582509	29.8738	1.28319e-07	12.4227	1.2825	4.02047	1096.43
		SCMR2_PTNDS08	gnPt-585720	28.0279	2.66574e-07	10.0687	1.2825	4.02047	1096.43
		SCMR2_PTNDS08	gnPt-739410	27.2948	3.7464e-07	9.83523	1.2825	4.02047	1096.43
		SCMR2_PTNDS08	gnPt-551105	25.3432	9.79666e-07	9.74031	1.2825	4.02047	1096.43
		SCMR2_PTNDS08	gnPt-713685	25.2149	9.92939e-07	9.16287	1.2825	4.02047	1096.43
		SCMR2_PTNDS08	gnPt-550483	24.6343	1.30155e-06	8.9397	1.2825	4.02047	1096.43
		SCMR2_PTNDS08	gnPt-551339	24.6332	1.3054e-06	8.9424	1.2825	4.02047	1096.43
		SCMR2_PTNDS08	gnPt-583192	23.8137	1.90887e-06	8.53781	1.2825	4.02047	1096.43
31	Haulm weight (HLMWT) under well watered	HLMWT_NGRWW09R	gnPt-734511	45.6695	1.01447e-10	15.3374	93899.6	88654.9	3644.04
		HLMWT_NGRWW09R	gnPt-550006	44.0089	2.07741e-10	14.7797	93899.6	88654.9	3644.04
		HLMWT_NGRWW09R	GM1899	5.65405	1.5535e-07	18.9483	93899.6	88654.9	3644.04
		HLMWT_NGRWW09R	TC7C06	4.44448	2.16842e-07	21.2473	93899.6	88654.9	3644.04
		HLMWT_NGRWW09R	gnPt-550595	26.6595	5.2492e-07	9.33712	93899.6	88654.9	3644.04
		HLMWT_NGRWW09R	PM419	4.16048	8.95282e-07	20.0012	93899.6	88654.9	3644.04
		HLMWT_NGRWW09R	GM2745	4.65708	1.07933e-06	20.4112	93899.6	88654.9	3644.04
		HLMWT_PTNWW09	gnPt-583472	24.7974	1.20234e-06	8.98977	3643.19	6461.45	3007.72
		HLMWT_PTNWW09	gnPt-583176	24.773	1.21043e-06	8.97857	3643.19	6461.45	3007.72
		HLMWT_PTNWW09	gnPt-586659	24.6425	1.29337e-06	8.9331	3643.19	6461.45	3007.72
32	Haulm weight (HLMWT) under drought stress	HLMWT_MeanDS	gnPt-712167	53.6186	3.5604e-12	19.8492	2954.33	4140.22	2882.79
		HLMWT_MeanDS	gnPt-586808	40.0398	1.20224e-09	14.5743	2954.33	4140.22	2882.79
		HLMWT_MeanDS	Seq16G08	5.86871	6.33262e-08	32.2624	2954.33	4140.22	2882.79
		HLMWT_MeanDS	gnPt-735519	30.5852	8.14979e-08	11.0193	2954.33	4140.22	2882.79
		HLMWT_MeanDS	gnPt-585927	29.1394	1.58959e-07	10.5361	2954.33	4140.22	2882.79
		HLMWT_MeanDS	TC1D02	4.35515	3.294e-07	22.92	2954.33	4140.22	2882.79
		HLMWT_MeanDS	gnPt-714112	26.8849	4.87053e-07	10.8502	2954.33	4140.22	2882.79
		HLMWT_PTNDS08	gnPt-734511	28.1916	2.45598e-07	9.55019	3128.34	2427.33	2750.3
		HLMWT_PTNDS08	gnPt-550006	27.5661	3.28329e-07	9.33828	3128.34	2427.33	2750.3
		HLMWT_PTNDS09R	gnPt-712167	26.8209	4.69793e-07	9.61475	10351.8	16776.5	3215.44
33	Harvest index (HI) under well watered	HI_PTNWW09	GM2638	5.87505	2.35401e-10	32.4015	0.139957	0.00873645	-480.661
		HI_PTNWW09	GM1609	4.49869	4.45387e-09	36.9607	0.139957	0.00873645	-480.661
		HI_PTNWW09	GM2350	4.34749	9.8556e-09	39.2926	0.139957	0.00873645	-480.661
		HI_PTNWW09	GM1469	4.0451	3.24972e-08	36.8514	0.139957	0.00873645	-480.661
		HI_PTNWW09	GM1076	3.22488	2.67385e-07	36.6348	0.139957	0.00873645	-480.661
		HI_NGRWW09R	gnPt-734511	25.5363	8.49526e-07	8.93542	0.00841009	0.0119211	-391.99
		HI_NGRWW09R	gnPt-550006	25.2244	9.83506e-07	8.8263	0.00841009	0.0119211	-391.99
		HI_NGRWW09R	gnPt-550595	24.5506	1.40307e-06	8.83614	0.00841009	0.0119211	-391.99
		HI_NGRWW08	GM2669	11.5456	4.07026e-07	14.3816	0.0163078	0.014418	-379.358
		HI_NGRWW09	gnPt-739863	36.5019	5.95706e-09	15.0634	0.000529013	0.0133744	-358.942
		HI_NGRWW09	gnPt-735151	36.4631	6.02881e-09	15.0354	0.000529013	0.0133744	-358.942
34	Harvest index (HI) under drought stress	HI_PTNDS08	gnPt-735581	31.8166	4.99391e-08	12.939	0.0629477	0.0133121	-403.532
		HI_PTNDS08	gnPt-736266	31.8128	5.00228e-08	12.9129	0.0629477	0.0133121	-403.532
		HI_PTNDS08	gnPt-739972	31.7328	5.0988e-08	12.8953	0.0629477	0.0133121	-403.532
		HI_PTNDS08	gnPt-713575	31.8189	5.10073e-08	13.2993	0.0629477	0.0133121	-403.532
		HI_PTNDS08	gnPt-735306	31.7805	5.12051e-08	13.2152	0.0629477	0.0133121	-403.532
		HI_PTNDS08	gnPt-736351	31.6641	5.2822e-08	12.4798	0.0629477	0.0133121	-403.532
		HI_PTNDS08	gnPt-740166	31.7464	5.29385e-08	13.4244	0.0629477	0.0133121	-403.532
		HI_PTNDS08	gnPt-739150	31.5717	5.39587e-08	12.2036	0.0629477	0.0133121	-403.532
		HI_PTNDS08	gnPt-735247	31.6202	5.43403e-08	12.9423	0.0629477	0.0133121	-403.532
		HI_PTNDS08	gnPt-736713	31.6985	5.45913e-08	12.6736	0.0629477	0.0133121	-403.532
		HI_PTNDS08	gnPt-736241	31.5568	5.4992e-08	12.4671	0.0629477	0.0133121	-403.532
		HI_PTNDS08	gnPt-735894	31.6426	5.54743e-08	12.8488	0.0629477	0.0133121	-403.532
		HI_PTNDS08	gnPt-734896	31.5785	5.65916e-08	13.104	0.0629477	0.0133121	-403.532
		HI_PTNDS08	gnPt-735005	31.5481	5.6625e-08	12.6256	0.0629477	0.0133121	-403.532
		HI_PTNDS08	gnPt-734707	31.5068	5.76928e-08	12.5921	0.0629477	0.0133121	-403.532
		HI_PTNDS08	gnPt-736640	31.5489	5.86623e-08	13.2188	0.0629477	0.0133121	-403.532
		HI_PTNDS08	gnPt-713215	31.3968	6.0895e-08	12.6947	0.0629477	0.0133121	-403.532
		HI_PTNDS08	gnPt-737408	31.511	6.10908e-08	13.7033	0.0629477	0.0133121	-403.532
		HI_PTNDS08	gnPt-735978	31.3706	6.21609e-08	12.8607	0.0629477	0.0133121	-403.532
		HI_PTNDS08	gnPt-739108	31.2779	6.31842e-08	12.3745	0.0629477	0.0133121	-403.532
		HI_PTNDS08	gnPt-736264	31.2985	6.56653e-08	13.0917	0.0629477	0.0133121	-403.532
		HI_PTNDS08	TC7C06	4.57085	1.17509e-07	25.4189	0.0629477	0.0133121	-403.532
		HI_PTNDS08	gnPt-734511	25.5951	8.24286e-07	9.67732	0.0629477	0.0133121	-403.532
		HI_PTNDS08	gnPt-582770	25.5942	8.35442e-07	9.84902	0.0629477	0.0133121	-403.532
		HI_PTNDS08	gnPt-550006	24.4435	1.41727e-06	9.24193	0.0629477	0.0133121	-403.532
		HI_PTNDS09	gnPt-550595	32.6299	3.41452e-08	10.8316	0.00487646	0.0174793	-304.255
		HI_PTNDS09	gnPt-734511	28.8452	1.81502e-07	9.3264	0.00487646	0.0174793	-304.255
		HI_PTNDS09	gnPt-550006	27.9535	2.74265e-07	9.03809	0.00487646	0.0174793	-304.255
		HI_PTNDS08	gnPt-736361	32.0484	4.57889e-08	13.673	0.0629477	0.0133121	-403.532
		HI_NGRDS08	GM1809	9.14292	4.76304e-10	25.5368	1.31707e-07	0.0131707	-407.145
		HI_NGRDS08	gnPt-735796	30.0422	1.18389e-07	13.4013	1.31707e-07	0.0131707	-407.145
		HI_NGRDS08	Seq19G07	3.43366	1.947e-06	28.8002	1.31707e-07	0.0131707	-407.145
		HI_NGRDS09R	gnPt-735592	38.7788	2.42638e-09	17.0322	0.000397499	0.00129452	-964.654
		HI_NGRDS09R	gnPt-736193	38.6499	2.45171e-09	15.9402	0.000397499	0.00129452	-964.654
		HI_NGRDS10R	TC7E04	6.56077	2.96668e-10	78.9465	0.0268868	0.0148401	-480.432
		HI_NGRDS10R	GM2589	3.85205	1.36676e-06	85.395	0.0268868	0.0148401	-480.432
35	Seed weight (SDWT) under well watered	SDWT_PTNWW09	gnPt-585177	193.147	7.33085e-33	82.573	7990.66	1762.05	2699.43
		SDWT_PTNWW09	gnPt-584383	193.147	7.33085e-33	82.573	7990.66	1762.05	2699.43
		SDWT_PTNWW09	gnPt-584202	192.737	1.01647e-32	82.9452	7990.66	1762.05	2699.43
		SDWT_PTNWW09	gnPt-739424	193.131	1.04965e-32	82.6717	7990.66	1762.05	2699.43
		SDWT_PTNWW09	gnPt-734871	193.008	2.11007e-32	83.8709	7990.66	1762.05	2699.43
		SDWT_PTNWW09	gnPt-584479	160.298	1.1994e-28	68.6669	7990.66	1762.05	2699.43
		SDWT_PTNWW09	gnPt-736230	160.384	1.6259e-28	69.0273	7990.66	1762.05	2699.43
		SDWT_PTNWW09	gnPt-550182	159.352	1.68967e-28	68.3578	7990.66	1762.05	2699.43
		SDWT_PTNWW09	gnPt-583300	159.183	1.77881e-28	68.1167	7990.66	1762.05	2699.43
		SDWT_PTNWW09	gnPt-582979	159.105	1.82156e-28	68.2045	7990.66	1762.05	2699.43
		SDWT_PTNWW09	gnPt-714069	159.173	2.10048e-28	68.4406	7990.66	1762.05	2699.43
		SDWT_PTNWW09	gnPt-736998	161.252	2.85894e-28	69.9347	7990.66	1762.05	2699.43
		SDWT_PTNWW09	GM2531	11.8229	3.71242e-24	83.6326	7990.66	1762.05	2699.43
		SDWT_PTNWW09	gnPt-585762	126.207	6.30151e-24	53.9677	7990.66	1762.05	2699.43
		SDWT_PTNWW09	GM1076	6.91084	4.26053e-19	84.4043	7990.66	1762.05	2699.43
		SDWT_PTNWW09	gnPt-584898	90.8637	2.08025e-18	39.356	7990.66	1762.05	2699.43
		SDWT_PTNWW09	gnPt-739146	89.3928	4.56929e-18	38.9391	7990.66	1762.05	2699.43
		SDWT_PTNWW09	gnPt-737262	84.8039	1.84644e-17	36.4636	7990.66	1762.05	2699.43
		SDWT_PTNWW09	gnPt-739111	81.3711	6.27634e-17	34.9073	7990.66	1762.05	2699.43
		SDWT_PTNWW09	gnPt-737119	80.6769	1.00128e-16	35.2599	7990.66	1762.05	2699.43
		SDWT_PTNWW09	gnPt-735368	74.2851	1.30907e-15	32.656	7990.66	1762.05	2699.43
		SDWT_PTNWW09	gnPt-740355	71.9899	2.25169e-15	30.951	7990.66	1762.05	2699.43
		SDWT_PTNWW09	gnPt-586541	73.211	2.45384e-15	32.1962	7990.66	1762.05	2699.43
		SDWT_PTNWW09	gnPt-583230	71.3361	2.64497e-15	30.682	7990.66	1762.05	2699.43
		SDWT_PTNWW09	TC1B02	5.39465	6.89251e-15	88.8996	7990.66	1762.05	2699.43
		SDWT_PTNWW09	gnPt-734624	66.161	2.70895e-14	29.0758	7990.66	1762.05	2699.43
		SDWT_PTNWW09	gnPt-712060	61.1057	2.65541e-13	27.1081	7990.66	1762.05	2699.43
		SDWT_PTNWW09	gnPt-714127	58.4681	4.59072e-13	25.0391	7990.66	1762.05	2699.43
		SDWT_PTNWW09	gnPt-735175	58.4191	5.56625e-13	25.2853	7990.66	1762.05	2699.43
		SDWT_PTNWW09	gnPt-550544	57.5172	6.71872e-13	24.5895	7990.66	1762.05	2699.43
		SDWT_PTNWW09	gnPt-551008	57.5172	6.71872e-13	24.5895	7990.66	1762.05	2699.43
		SDWT_PTNWW09	gnPt-583290	53.0736	4.55612e-12	22.772	7990.66	1762.05	2699.43
		SDWT_PTNWW09	gnPt-736207	53.2044	4.87216e-12	23.2466	7990.66	1762.05	2699.43
		SDWT_PTNWW09	gnPt-586761	52.1293	6.34237e-12	22.2861	7990.66	1762.05	2699.43
		SDWT_PTNWW09	gnPt-586153	52.1301	6.39696e-12	22.2896	7990.66	1762.05	2699.43
		SDWT_PTNWW09	gnPt-583135	48.6783	2.73446e-11	20.8107	7990.66	1762.05	2699.43
		SDWT_PTNWW09	IPAHM108	3.48681	4.22647e-11	88.3465	7990.66	1762.05	2699.43
		SDWT_PTNWW09	gnPt-550492	43.3102	2.77604e-10	18.5327	7990.66	1762.05	2699.43
		SDWT_PTNWW09	GM1573	5.55425	1.00323e-09	36.3472	7990.66	1762.05	2699.43
		SDWT_PTNWW09	gnPt-585703	39.4082	1.57781e-09	16.8807	7990.66	1762.05	2699.43
		SDWT_PTNWW09	gnPt-551046	35.2124	9.89896e-09	15.0538	7990.66	1762.05	2699.43
		SDWT_PTNWW09	gnPt-584778	31.3558	5.88222e-08	13.5162	7990.66	1762.05	2699.43
		SDWT_PTNWW09	gnPt-586795	27.9066	2.96969e-07	12.0645	7990.66	1762.05	2699.43
		SDWT_PTNWW09	gnPt-586916	26.6711	5.3221e-07	11.5774	7990.66	1762.05	2699.43
		SDWT_PTNWW09	gnPt-737088	25.8575	7.34628e-07	11.239	7990.66	1762.05	2699.43
		SDWT_PTNWW09	gnPt-735510	23.8589	1.92695e-06	10.3191	7990.66	1762.05	2699.43
36	Seed weight (SDWT) under drought stress	SDWT_PTNDS09	GM2746	14.1997	3.20166e-22	65.6153	0.00386293	386.293	2285.84
		SDWT_PTNDS09	TC3E05	8.47483	1.42538e-16	82.0658	0.00386293	386.293	2285.84
		SDWT_PTNDS09	TC1E01	5.59302	1.9037e-13	71.929	0.00386293	386.293	2285.84
		SDWT_PTNDS09	GM2589	6.70947	2.44484e-12	90.0926	0.00386293	386.293	2285.84
		SDWT_PTNDS09	gnPt-714323	39.0444	1.86263e-09	15.4131	0.00386293	386.293	2285.84
		SDWT_PTNDS09	GM1878	3.94619	4.814e-08	41.6988	0.00386293	386.293	2285.84
		SDWT_PTNDS09	gnPt-586265	30.8538	9.03336e-08	12.6331	0.00386293	386.293	2285.84
